# Supplementary material for: Molecular thresholds of ITS2 and their implications for molecular evolution and species identification in seed plants
Source: Sci Rep. 2017 Dec 11;7:17316. doi: 10.1038/s41598-017-17695-2 (PMC5725418; doi:10.1038/s41598-017-17695-2)
Supplement: Supplementary file 1 — Supplementary Table S1 [file 41598_2017_17695_MOESM1_ESM.xlsx]

## Sheet: Sheet1
Supplementary Table S1. Numbers of families, genera, species, and samples of ITS2 used in this study.
Phylum	Order	Family	Genus	No. of sequences	No. of species
Angiospermae	Nymphaeales	Nymphaeaceae	Nuphar	30	15
Angiospermae	Acorales	Acoraceae	Acorus	99	7
Angiospermae	Alismatales	Alismataceae	Sagittaria	101	15
Angiospermae	Alismatales	Aponogetonaceae	Aponogeton	150	42
Angiospermae	Alismatales	Araceae	Arisaema	156	20
Angiospermae	Alismatales	Hydrocharitaceae	Najas	699	17
Angiospermae	Alismatales	Juncaginaceae	Triglochin	94	18
Angiospermae	Alismatales	Tofieldiaceae	Tofieldia	49	11
Angiospermae	Apiales	Apiaceae	Angelica	481	66
Angiospermae	Apiales	Apiaceae	Peucedanum	348	47
Angiospermae	Apiales	Araliaceae	Aralia	110	46
Angiospermae	Apiales	Araliaceae	Brassaiopsis	89	26
Angiospermae	Apiales	Araliaceae	Dendropanax	74	34
Angiospermae	Apiales	Araliaceae	Elentherococcus	101	12
Angiospermae	Apiales	Araliaceae	Hedera	45	15
Angiospermae	Apiales	Araliaceae	Kalopanax	25	2
Angiospermae	Apiales	Araliaceae	Macropanax	27	4
Angiospermae	Apiales	Araliaceae	Merrilliopanax	8	3
Angiospermae	Apiales	Araliaceae	Oplopanax	7	3
Angiospermae	Apiales	Araliaceae	Panax	396	14
Angiospermae	Apiales	Araliaceae	Pseudopanax	12	8
Angiospermae	Apiales	Araliaceae	Schefflera	236	130
Angiospermae	Apiales	Araliaceae	Trevesia	34	9
Angiospermae	Aquifoliales	Aquifoliaceae	Ilex	582	129
Angiospermae	Arecales	Arecaceae	Calamus	125	46
Angiospermae	Asparagales	Iridaceae	Olsynium	13	7
Angiospermae	Asparagales	Iridaceae	Sisyrinchium	276	118
Angiospermae	Asparagales	Orchidaceae	Bonatea	26	11
Angiospermae	Asparagales	Orchidaceae	Bulbophyllum	305	208
Angiospermae	Asparagales	Orchidaceae	Calanthe	67	35
Angiospermae	Asparagales	Orchidaceae	Habenaria	305	157
Angiospermae	Asparagales	Orchidaceae	Paphiopedilum	415	93
Angiospermae	Asparagales	Orchidaceae	Phaius	36	12
Angiospermae	Asterales	Asteraceae	Echinops	123	79
Angiospermae	Asterales	Asteraceae	Helianthus	226	50
Angiospermae	Asterales	Asteraceae	Marshallia	22	8
Angiospermae	Austrobailyales	Illiciaceae	Illicium	96	28
Angiospermae	Austrobailyales	Schisandraceae	Schisandra	123	15
Angiospermae	Boraginales	Boraginaceae	Anchusa	41	25
Angiospermae	Boraginales	Boraginaceae	Borago	20	4
Angiospermae	Boraginales	Boraginaceae	Cerinthe	23	6
Angiospermae	Boraginales	Boraginaceae	Echiochilon	19	14
Angiospermae	Boraginales	Boraginaceae	Echium	234	42
Angiospermae	Boraginales	Boraginaceae	Glandora	23	8
Angiospermae	Boraginales	Boraginaceae	Lithospermum	71	36
Angiospermae	Boraginales	Boraginaceae	Myosotis	160	69
Angiospermae	Boraginales	Boraginaceae	Nonea	28	24
Angiospermae	Brassicales	Brassicaceae	Arabis	393	73
Angiospermae	Brassicales	Brassicaceae	Draba	929	254
Angiospermae	Canellales	Winteraceae	Drimys	33	7
Angiospermae	Caryophyllales	Amaranthaceae	Suaeda	152	28
Angiospermae	Caryophyllales	Cactaceae	Opuntia	434	124
Angiospermae	Caryophyllales	Caryophyllaceae	Silene	878	219
Angiospermae	Caryophyllales	Nepenthaceae	Nepenthes	197	95
Angiospermae	Caryophyllales	Plumbaginaceae	Armeria	350	54
Angiospermae	Caryophyllales	Polygonaceae	Polygonum	241	104
Angiospermae	Caryophyllales	Portulacaceae	Portulaca	110	62
Angiospermae	Caryophyllales	Tamaricaceae	Tamarix	185	37
Angiospermae	Celastrales	Celastraceae	Parnassia	522	34
Angiospermae	Chloranthales	Chloranthaceae	Chloranthus	27	11
Angiospermae	Commelinales	Commelinaceae	Commelina	29	5
Angiospermae	Cornales	Cornaceae	Cornus	306	49
Angiospermae	Cornales	Hydrangeaceae	Hydrangea	71	16
Angiospermae	Cornales	Loasaceae	Mentzelia	99	56
Angiospermae	Crossosomatales	Stachyuraceae	Stachyurus	58	10
Angiospermae	Crossosomatales	Staphyleaceae	Staphylea	81	9
Angiospermae	Cucurbitales	Cucurbitaceae	Gurania	13	4
Angiospermae	Cucurbitales	Cucurbitaceae	Hemsleya	389	25
Angiospermae	Dioscoreales	Dioscoreaceae	Dioscorea	506	39
Angiospermae	Dipsacales	Adoxaceae	Viburnum	416	126
Angiospermae	Ericales	Ericaceae	Gaultheria	806	91
Angiospermae	Ericales	Primulaceae	Lysimachia	248	84
Angiospermae	Ericales	Primulaceae	Primula	1090	137
Angiospermae	Fabales	Fabaceae	Alhagi	44	3
Angiospermae	Fabales	Fabaceae	Aspalathus	175	141
Angiospermae	Fabales	Fabaceae	Ebenus	18	10
Angiospermae	Fabales	Fabaceae	Hedysarum	131	61
Angiospermae	Fabales	Fabaceae	Onobrychis	389	96
Angiospermae	Fabales	Fabaceae	Platymiscium	56	18
Angiospermae	Fabales	Fabaceae	Taverniera	13	9
Angiospermae	Fabales	Papilionoideae	Pterocarpus	80	30
Angiospermae	Fabales	Polygalaceae	Polygala	195	133
Angiospermae	Garryales	Aucubaceae	Aucuba	40	4
Angiospermae	Gentianales	Rubiaceae	Hedyotis	283	50
Angiospermae	Geraniales	Geraniaceae	Erodium	110	63
Angiospermae	Geraniales	Geraniaceae	Geranium	190	75
Angiospermae	Lamiales	Lamiaceae	Salvia	717	248
Angiospermae	Lamiales	Oleaceae	Ligustrum	200	28
Angiospermae	Laurales	Calycanthaceae	Chimonanthus	54	6
Angiospermae	Laurales	Lauraceae	Cinnamomum	217	73
Angiospermae	Liliales	Alstroemeriaceae	Alstroemeria	53	41
Angiospermae	Liliales	Liliaceae	Lilium	558	97
Angiospermae	Liliales	Liliaceae	Nomocharis	39	7
Angiospermae	Liliales	Melanthiaceae	Paris	504	25
Angiospermae	Liliales	Smilacaceae	Smilax	697	101
Angiospermae	Magnoliales	Magnoliaceae	Magnolia	45	26
Angiospermae	Malpighiales	Clusiaceae	Garcinia	228	66
Angiospermae	Malpighiales	Salicaceae	Populus	75	30
Angiospermae	Malvales	Malvaceae	Gossypium	372	47
Angiospermae	Myrtales	Myrtaceae	Eugenia	122	95
Angiospermae	Myrtales	Myrtaceae	Hexachlamys	10	7
Angiospermae	Oxalidales	Elaeocarpaceae	Elaeocarpus	90	49
Angiospermae	Oxalidales	Oxalidaceae	Oxalis	442	294
Angiospermae	Piperales	Aristolochiaceae	Asarum	647	98
Angiospermae	Piperales	Piperaceae	Piper	385	206
Angiospermae	Poales	Juncaceae	Juncus	174	68
Angiospermae	Poales	Poaceae	Brachypodium	328	23
Angiospermae	Ranunculales	Berberidaceae	Diphylleia	12	3
Angiospermae	Ranunculales	Berberidaceae	Dysosma	70	7
Angiospermae	Rosales	Elaeagnaceae	Hippophae	407	7
Angiospermae	Rosales	Moraceae	Morus	203	19
Angiospermae	Rosales	Rhamnaceae	Ziziphus	133	33
Angiospermae	Rosales	Rosaceae	Fragaria	96	19
Angiospermae	Rosales	Rosaceae	Malus	448	41
Angiospermae	Rosales	Ulmaceae	Zelkova	169	7
Angiospermae	Rosales	Urticaceae	Urtica	221	65
Angiospermae	Santalales	Loranthaceae	Psittacanthus	204	14
Angiospermae	Santalales	Santalaceae	Santalum	146	16
Angiospermae	Sapindales	Burseraceae	Protium	240	81
Angiospermae	Sapindales	Meliaceae	Cedrela	181	18
Angiospermae	Sapindales	Meliaceae	Toona	33	4
Angiospermae	Saxifragales	Crassulaceae	Rhodiola	597	64
Angiospermae	Saxifragales	Crassulaceae	Sedum	187	93
Angiospermae	Saxifragales	Grossulariaceae	Ribes	162	77
Angiospermae	Saxifragales	Haloragaceae	Myriophyllum	177	45
Angiospermae	Saxifragales	Hamamelidaceae	Corylopsis	72	10
Angiospermae	Saxifragales	Paeoniaceae	Paeonia	232	34
Angiospermae	Saxifragales	Saxifragaceae	Mitella	300	21
Angiospermae	Solanales	Convolvulaceae	Convolvulus	359	124
Angiospermae	Solanales	Convolvulaceae	Ipomoea	525	119
Angiospermae	Solanales	Solanaceae	Nicotiana	129	67
Angiospermae	Vitales	Vitaceae	Vitis	56	25
Angiospermae	Zingiberales	Zingiberaceae	Alpinia	558	92
Angiospermae	Zingiberales	Zingiberaceae	Curcuma	486	78
Angiospermae	Zingiberales	Zingiberaceae	Etlingera	77	27
Angiospermae	Zingiberales	Zingiberaceae	Globba	135	64
Angiospermae	Zingiberales	Zingiberaceae	Kaempferia	69	8
Angiospermae	Zingiberales	Zingiberaceae	Zingiber	247	44
Angiospermae	Zygophyllales	Zygophyllaceae	Zygophyllum	74	20
Gymnospermae	Cephalotaxales	Cephalotaxaceae	Cephalotaxus	62	12
Gymnospermae	Cycadales	Cycadaceae	Cycas	359	46
Gymnospermae	Cycadales	Zamiaceae	Ceratozamia	61	32
Gymnospermae	Cycadales	Zamiaceae	Dioon	67	13
Gymnospermae	Cycadales	Zamiaceae	Encephalartos	101	57
Gymnospermae	Cycadales	Zamiaceae	Zamia	91	44
Gymnospermae	Ephedrales	Ephedraceae	Ephedra	47	4
Gymnospermae	Gnetales	Gnetaceae	Gnetum	68	17
Gymnospermae	Pinales	Araucariaceae	Agathis	13	10
Gymnospermae	Pinales	Araucariaceae	Araucaria	100	19
Gymnospermae	Pinales	Cupressaceae	Athrotaxis	10	3
Gymnospermae	Pinales	Cupressaceae	Callitris	32	17
Gymnospermae	Pinales	Cupressaceae	Callitropsis	18	3
Gymnospermae	Pinales	Cupressaceae	Calocedrus	34	3
Gymnospermae	Pinales	Cupressaceae	Chamaecyparis	25	6
Gymnospermae	Pinales	Cupressaceae	Cupressus	68	11
Gymnospermae	Pinales	Cupressaceae	Hesperocyparis	25	14
Gymnospermae	Pinales	Cupressaceae	Juniperus	251	47
Gymnospermae	Pinales	Cupressaceae	Thuja	44	5
Gymnospermae	Pinales	Pinaceae	Abies	77	42
Gymnospermae	Pinales	Pinaceae	Keteleeria	18	5
Gymnospermae	Pinales	Pinaceae	Larix	151	12
Gymnospermae	Pinales	Pinaceae	Picea	21	7
Gymnospermae	Pinales	Pinaceae	Pinus	147	67
Gymnospermae	Pinales	Pinaceae	Pseudolarix	6	1
Gymnospermae	Pinales	Pinaceae	Pseudotsuga	6	4
Gymnospermae	Pinales	Pinaceae	Tsuga	115	9
Gymnospermae	Podocarpales	Podocarpaceae	Dacrycarpus	33	5
Gymnospermae	Podocarpales	Podocarpaceae	Dacrydium	17	8
Gymnospermae	Podocarpales	Podocarpaceae	Falcatifolium	5	3
Gymnospermae	Podocarpales	Podocarpaceae	Halocarpus	3	3
Gymnospermae	Podocarpales	Podocarpaceae	Lepidothamnus	4	3
Gymnospermae	Podocarpales	Podocarpaceae	Nageia	19	5
Gymnospermae	Podocarpales	Podocarpaceae	Phyllocladus	18	5
Gymnospermae	Podocarpales	Podocarpaceae	Podocarpus	169	76
Gymnospermae	Podocarpales	Podocarpaceae	Prumnopitys	14	5
Gymnospermae	Podocarpales	Podocarpaceae	Retrophyllum	8	4
Gymnospermae	Taxales	Taxaceae	Amentotaxus	64	4
Gymnospermae	Taxales	Taxaceae	Taxus	211	14
Gymnospermae	Taxales	Taxaceae	Torreya	87	6
