# Supplementary material for: Molecular thresholds of ITS2 and their implications for molecular evolution and species identification in seed plants
Source: Sci Rep. 2017 Dec 11;7:17316. doi: 10.1038/s41598-017-17695-2 (PMC5725418; doi:10.1038/s41598-017-17695-2)
Supplement: Supplementary file 2 — Supplementary Table S2 [file 41598_2017_17695_MOESM2_ESM.xlsx]

## Sheet: Sheet1
Supplementary Table S2. ITS2 samples used to measure the genetic distance of sister species.
Family	Genus	Species	GenBank accession number
Alismataceae	Sagittaria	Sagittaria graminea	JF780971
Alismataceae	Sagittaria	Sagittaria guayanensis	AY395995
Alismataceae	Sagittaria	Sagittaria guayanensis	JF780968
Alismataceae	Sagittaria	Sagittaria guayanensis	JF978477
Alismataceae	Sagittaria	Sagittaria guayanensis	JF978478
Alismataceae	Sagittaria	Sagittaria isoetiformis	JF780976
Alismataceae	Sagittaria	Sagittaria latifolia	HQ456403
Alismataceae	Sagittaria	Sagittaria latifolia	JF780975
Alismataceae	Sagittaria	Sagittaria latifolia	KT695172
Alismataceae	Sagittaria	Sagittaria lichuanensis	AY395992
Alismataceae	Sagittaria	Sagittaria lichuanensis	JF780966
Alismataceae	Sagittaria	Sagittaria montevidensis	EF088052
Alismataceae	Sagittaria	Sagittaria montevidensis	HQ456404
Alismataceae	Sagittaria	Sagittaria montevidensis	JF780974
Alismataceae	Sagittaria	Sagittaria natans	AY395996
Alismataceae	Sagittaria	Sagittaria natans	JF780969
Alismataceae	Sagittaria	Sagittaria planitiana	EF088088
Alismataceae	Sagittaria	Sagittaria potamogetifolia	AY395990
Alismataceae	Sagittaria	Sagittaria potamogetifolia	JF780972
Alismataceae	Sagittaria	Sagittaria pygmaea	AY395989
Alismataceae	Sagittaria	Sagittaria pygmaea	JF780973
Alismataceae	Sagittaria	Sagittaria pygmaea	JF978479
Alismataceae	Sagittaria	Sagittaria pygmaea	JF978480
Alismataceae	Sagittaria	Sagittaria pygmaea	JF978481
Alismataceae	Sagittaria	Sagittaria pygmaea	JF978482
Alismataceae	Sagittaria	Sagittaria pygmaea	JF978483
Alismataceae	Sagittaria	Sagittaria pygmaea	JF978484
Alismataceae	Sagittaria	Sagittaria sagittifolia	KR812547
Alismataceae	Sagittaria	Sagittaria sagittifolia	KR812548
Alismataceae	Sagittaria	Sagittaria sagittifolia	KR812549
Alismataceae	Sagittaria	Sagittaria sagittifolia	KR812550
Alismataceae	Sagittaria	Sagittaria sprucei	EF088055
Alismataceae	Sagittaria	Sagittaria tengtsungensis	AY395994
Alismataceae	Sagittaria	Sagittaria tengtsungensis	JF978485
Alismataceae	Sagittaria	Sagittaria tengtsungensis	JF978486
Alismataceae	Sagittaria	Sagittaria trifolia	AY395987
Alismataceae	Sagittaria	Sagittaria trifolia	AY395991
Alismataceae	Sagittaria	Sagittaria trifolia	JF780970
Alismataceae	Sagittaria	Sagittaria trifolia	JF978487
Alismataceae	Sagittaria	Sagittaria trifolia	JF978488
Alismataceae	Sagittaria	Sagittaria trifolia	JF978489
Alismataceae	Sagittaria	Sagittaria trifolia	JF978490
Alismataceae	Sagittaria	Sagittaria trifolia	JF978491
Alismataceae	Sagittaria	Sagittaria trifolia	JF978492
Alismataceae	Sagittaria	Sagittaria trifolia	JF978493
Alismataceae	Sagittaria	Sagittaria trifolia	JF978494
Alismataceae	Sagittaria	Sagittaria trifolia	JF978495
Alismataceae	Sagittaria	Sagittaria wuyiensis	AY395993
Alismataceae	Sagittaria	Sagittaria wuyiensis	JF780967
Alismataceae	Sagittaria	Sagittaria wuyiensis	JF978496
Alismataceae	Sagittaria	Sagittaria wuyiensis	JF978497
Alismataceae	Sagittaria	Sagittaria wuyiensis	JF978498
Alismataceae	Sagittaria	Sagittaria wuyiensis	JF978499
Alstroemeriaceae	Alstroemeria	Alstroemeria albescens	JQ405003
Alstroemeriaceae	Alstroemeria	Alstroemeria aurea	JQ405005
Alstroemeriaceae	Alstroemeria	Alstroemeria aurea	JQ405006
Alstroemeriaceae	Alstroemeria	Alstroemeria caryophyllaea	JQ405008
Alstroemeriaceae	Alstroemeria	Alstroemeria cunha	JQ405010
Alstroemeriaceae	Alstroemeria	Alstroemeria exserens	JQ405012
Alstroemeriaceae	Alstroemeria	Alstroemeria isabellana	JQ405018
Alstroemeriaceae	Alstroemeria	Alstroemeria isabellana	JQ405019
Alstroemeriaceae	Alstroemeria	Alstroemeria ligtu	JQ405022
Alstroemeriaceae	Alstroemeria	Alstroemeria longistaminea	JQ405023
Alstroemeriaceae	Alstroemeria	Alstroemeria ochracea	JQ405028
Alstroemeriaceae	Alstroemeria	Alstroemeria orchidioides	JQ405029
Alstroemeriaceae	Alstroemeria	Alstroemeria orchidioides	JQ405030
Alstroemeriaceae	Alstroemeria	Alstroemeria patagonica	EU159931
Alstroemeriaceae	Alstroemeria	Alstroemeria philippii	JQ405033
Alstroemeriaceae	Alstroemeria	Alstroemeria philippii	JQ405034
Alstroemeriaceae	Alstroemeria	Alstroemeria presliana	JQ405036
Alstroemeriaceae	Alstroemeria	Alstroemeria psittacina	JQ405038
Alstroemeriaceae	Alstroemeria	Alstroemeria psittacina	JQ405039
Alstroemeriaceae	Alstroemeria	Alstroemeria pulchella	JX418012
Alstroemeriaceae	Alstroemeria	Alstroemeria punctata	JQ405040
Alstroemeriaceae	Alstroemeria	Alstroemeria pygmaea	JQ405041
Alstroemeriaceae	Alstroemeria	Alstroemeria radula	JQ405042
Alstroemeriaceae	Alstroemeria	Alstroemeria rupestris	JQ405044
Alstroemeriaceae	Alstroemeria	Alstroemeria schizanthoides	JQ405045
Alstroemeriaceae	Alstroemeria	Alstroemeria sellowiana	JQ405046
Alstroemeriaceae	Alstroemeria	Alstroemeria stenopetala	JQ405052
Alstroemeriaceae	Alstroemeria	Alstroemeria stenophylla	JQ405053
Alstroemeriaceae	Alstroemeria	Alstroemeria umbellata	JQ405054
Alstroemeriaceae	Alstroemeria	Alstroemeria viridiflora	JQ405055
Alstroemeriaceae	Alstroemeria	Alstroemeria zoellneri	JQ405057
Amaranthaceae	Suaeda	Suaeda acuminata	KM998236
Amaranthaceae	Suaeda	Suaeda arctica	KM998370
Amaranthaceae	Suaeda	Suaeda arctica	KM998373
Amaranthaceae	Suaeda	Suaeda calceoliformis	KM998240
Amaranthaceae	Suaeda	Suaeda calceoliformis	KM998243
Amaranthaceae	Suaeda	Suaeda calceoliformis	KM998244
Amaranthaceae	Suaeda	Suaeda calceoliformis	KM998245
Amaranthaceae	Suaeda	Suaeda calceoliformis	KM998246
Amaranthaceae	Suaeda	Suaeda calceoliformis	KM998247
Amaranthaceae	Suaeda	Suaeda calceoliformis	KM998248
Amaranthaceae	Suaeda	Suaeda calceoliformis	KM998249
Amaranthaceae	Suaeda	Suaeda calceoliformis	KM998250
Amaranthaceae	Suaeda	Suaeda calceoliformis	KM998251
Amaranthaceae	Suaeda	Suaeda calceoliformis	KM998252
Amaranthaceae	Suaeda	Suaeda calceoliformis	KM998253
Amaranthaceae	Suaeda	Suaeda calceoliformis	KM998254
Amaranthaceae	Suaeda	Suaeda calceoliformis	KM998255
Amaranthaceae	Suaeda	Suaeda calceoliformis	KM998256
Amaranthaceae	Suaeda	Suaeda calceoliformis	KM998257
Amaranthaceae	Suaeda	Suaeda calceoliformis	KM998258
Amaranthaceae	Suaeda	Suaeda calceoliformis	KM998259
Amaranthaceae	Suaeda	Suaeda calceoliformis	KM998260
Amaranthaceae	Suaeda	Suaeda calceoliformis	KM998261
Amaranthaceae	Suaeda	Suaeda calceoliformis	KM998262
Amaranthaceae	Suaeda	Suaeda calceoliformis	KM998263
Amaranthaceae	Suaeda	Suaeda calceoliformis	KM998264
Amaranthaceae	Suaeda	Suaeda calceoliformis	KM998265
Amaranthaceae	Suaeda	Suaeda calceoliformis	KM998266
Amaranthaceae	Suaeda	Suaeda calceoliformis	KM998267
Amaranthaceae	Suaeda	Suaeda calceoliformis	KM998268
Amaranthaceae	Suaeda	Suaeda calceoliformis	KM998269
Amaranthaceae	Suaeda	Suaeda calceoliformis	KM998270
Amaranthaceae	Suaeda	Suaeda calceoliformis	KM998271
Amaranthaceae	Suaeda	Suaeda calceoliformis	KM998272
Amaranthaceae	Suaeda	Suaeda calceoliformis	KM998274
Amaranthaceae	Suaeda	Suaeda calceoliformis	KM998275
Amaranthaceae	Suaeda	Suaeda calceoliformis	KM998276
Amaranthaceae	Suaeda	Suaeda calceoliformis	KM998277
Amaranthaceae	Suaeda	Suaeda calceoliformis	KM998278
Amaranthaceae	Suaeda	Suaeda calceoliformis	KM998279
Amaranthaceae	Suaeda	Suaeda calceoliformis	KM998280
Amaranthaceae	Suaeda	Suaeda calceoliformis	KM998297
Amaranthaceae	Suaeda	Suaeda corniculata	KM998374
Amaranthaceae	Suaeda	Suaeda corniculata	KM998375
Amaranthaceae	Suaeda	Suaeda corniculata	KM998376
Amaranthaceae	Suaeda	Suaeda corniculata	KM998377
Amaranthaceae	Suaeda	Suaeda corniculata	KM998378
Amaranthaceae	Suaeda	Suaeda corniculata	KM998379
Amaranthaceae	Suaeda	Suaeda crassifolia	KM998390
Amaranthaceae	Suaeda	Suaeda cucullata	KM998237
Amaranthaceae	Suaeda	Suaeda densiflora	KM998281
Amaranthaceae	Suaeda	Suaeda edulis	KM998346
Amaranthaceae	Suaeda	Suaeda edulis	KM998347
Amaranthaceae	Suaeda	Suaeda edulis	KM998348
Amaranthaceae	Suaeda	Suaeda edulis	KM998350
Amaranthaceae	Suaeda	Suaeda esteroa	KM998282
Amaranthaceae	Suaeda	Suaeda esteroa	KM998283
Amaranthaceae	Suaeda	Suaeda esteroa	KM998284
Amaranthaceae	Suaeda	Suaeda esteroa	KM998285
Amaranthaceae	Suaeda	Suaeda esteroa	KM998286
Amaranthaceae	Suaeda	Suaeda esteroa	KM998287
Amaranthaceae	Suaeda	Suaeda esteroa	KM998288
Amaranthaceae	Suaeda	Suaeda esteroa	KM998289
Amaranthaceae	Suaeda	Suaeda esteroa	KM998290
Amaranthaceae	Suaeda	Suaeda esteroa	KM998291
Amaranthaceae	Suaeda	Suaeda esteroa	KM998292
Amaranthaceae	Suaeda	Suaeda esteroa	KM998293
Amaranthaceae	Suaeda	Suaeda esteroa	KM998294
Amaranthaceae	Suaeda	Suaeda esteroa	KM998295
Amaranthaceae	Suaeda	Suaeda esteroa	KM998296
Amaranthaceae	Suaeda	Suaeda esteroa	KM998298
Amaranthaceae	Suaeda	Suaeda esteroa	KM998299
Amaranthaceae	Suaeda	Suaeda esteroa	KM998300
Amaranthaceae	Suaeda	Suaeda esteroa	KM998301
Amaranthaceae	Suaeda	Suaeda gracilis	KM998238
Amaranthaceae	Suaeda	Suaeda heteroptera	KM998391
Amaranthaceae	Suaeda	Suaeda heteroptera	KM998392
Amaranthaceae	Suaeda	Suaeda jacoensis	KM998356
Amaranthaceae	Suaeda	Suaeda jacoensis	KM998357
Amaranthaceae	Suaeda	Suaeda jacoensis	KM998358
Amaranthaceae	Suaeda	Suaeda jacoensis	KM998359
Amaranthaceae	Suaeda	Suaeda khalijefarsica	KM998239
Amaranthaceae	Suaeda	Suaeda kulundensis	KM998380
Amaranthaceae	Suaeda	Suaeda kulundensis	KM998381
Amaranthaceae	Suaeda	Suaeda linearis	KM998242
Amaranthaceae	Suaeda	Suaeda linearis	KM998273
Amaranthaceae	Suaeda	Suaeda linearis	KM998302
Amaranthaceae	Suaeda	Suaeda linearis	KM998303
Amaranthaceae	Suaeda	Suaeda linearis	KM998304
Amaranthaceae	Suaeda	Suaeda linearis	KM998305
Amaranthaceae	Suaeda	Suaeda linearis	KM998306
Amaranthaceae	Suaeda	Suaeda linearis	KM998307
Amaranthaceae	Suaeda	Suaeda linearis	KM998308
Amaranthaceae	Suaeda	Suaeda linearis	KM998309
Amaranthaceae	Suaeda	Suaeda linearis	KM998310
Amaranthaceae	Suaeda	Suaeda linearis	KM998311
Amaranthaceae	Suaeda	Suaeda linearis	KM998312
Amaranthaceae	Suaeda	Suaeda linearis	KM998316
Amaranthaceae	Suaeda	Suaeda linearis	KM998317
Amaranthaceae	Suaeda	Suaeda linearis	KM998318
Amaranthaceae	Suaeda	Suaeda linearis	KM998319
Amaranthaceae	Suaeda	Suaeda linearis	KM998320
Amaranthaceae	Suaeda	Suaeda linearis	KM998321
Amaranthaceae	Suaeda	Suaeda linearis	KM998322
Amaranthaceae	Suaeda	Suaeda linearis	KM998323
Amaranthaceae	Suaeda	Suaeda linearis	KM998324
Amaranthaceae	Suaeda	Suaeda linearis	KM998325
Amaranthaceae	Suaeda	Suaeda linearis	KM998326
Amaranthaceae	Suaeda	Suaeda linearis	KM998327
Amaranthaceae	Suaeda	Suaeda linearis	KM998328
Amaranthaceae	Suaeda	Suaeda linearis	KM998329
Amaranthaceae	Suaeda	Suaeda maritima	KM998313
Amaranthaceae	Suaeda	Suaeda maritima	KM998315
Amaranthaceae	Suaeda	Suaeda maritima	KM998330
Amaranthaceae	Suaeda	Suaeda maritima	KM998331
Amaranthaceae	Suaeda	Suaeda maritima	KM998332
Amaranthaceae	Suaeda	Suaeda maritima	KM998333
Amaranthaceae	Suaeda	Suaeda maritima	KM998334
Amaranthaceae	Suaeda	Suaeda maritima	KM998335
Amaranthaceae	Suaeda	Suaeda maritima	KM998336
Amaranthaceae	Suaeda	Suaeda maritima	KM998337
Amaranthaceae	Suaeda	Suaeda maritima	KM998338
Amaranthaceae	Suaeda	Suaeda maritima	KM998339
Amaranthaceae	Suaeda	Suaeda maritima	KM998340
Amaranthaceae	Suaeda	Suaeda maritima	KM998341
Amaranthaceae	Suaeda	Suaeda maritima	KM998343
Amaranthaceae	Suaeda	Suaeda mexicana	KM998349
Amaranthaceae	Suaeda	Suaeda mexicana	KM998352
Amaranthaceae	Suaeda	Suaeda mexicana	KM998353
Amaranthaceae	Suaeda	Suaeda mexicana	KM998354
Amaranthaceae	Suaeda	Suaeda occidentalis	KM998360
Amaranthaceae	Suaeda	Suaeda occidentalis	KM998361
Amaranthaceae	Suaeda	Suaeda occidentalis	KM998362
Amaranthaceae	Suaeda	Suaeda occidentalis	KM998363
Amaranthaceae	Suaeda	Suaeda occidentalis	KM998364
Amaranthaceae	Suaeda	Suaeda olufsenii	KM998384
Amaranthaceae	Suaeda	Suaeda pannonica	KM998385
Amaranthaceae	Suaeda	Suaeda patagonica	KM998365
Amaranthaceae	Suaeda	Suaeda patagonica	KM998366
Amaranthaceae	Suaeda	Suaeda patagonica	KM998367
Amaranthaceae	Suaeda	Suaeda puertopenascoa	KM998368
Amaranthaceae	Suaeda	Suaeda puertopenascoa	KM998369
Amaranthaceae	Suaeda	Suaeda pulvinata	KM998355
Amaranthaceae	Suaeda	Suaeda rolandii	KM998241
Amaranthaceae	Suaeda	Suaeda rolandii	KM998314
Amaranthaceae	Suaeda	Suaeda salsa	KM998386
Amaranthaceae	Suaeda	Suaeda sibirica	KM998387
Amaranthaceae	Suaeda	Suaeda sibirica	KM998388
Amaranthaceae	Suaeda	Suaeda spicata	KM998344
Amaranthaceae	Suaeda	Suaeda spicata	KM998345
Amaranthaceae	Suaeda	Suaeda tuvinica	KM998389
Apiaceae	Angelica	Angelica acutiloba	AB569093
Apiaceae	Angelica	Angelica acutiloba	AB697591
Apiaceae	Angelica	Angelica acutiloba	AB697592
Apiaceae	Angelica	Angelica acutiloba	AB697593
Apiaceae	Angelica	Angelica acutiloba	AB697594
Apiaceae	Angelica	Angelica acutiloba	AB697595
Apiaceae	Angelica	Angelica acutiloba	AB697596
Apiaceae	Angelica	Angelica acutiloba	AB697597
Apiaceae	Angelica	Angelica acutiloba	AB697598
Apiaceae	Angelica	Angelica acutiloba	AB697599
Apiaceae	Angelica	Angelica acutiloba	AB697600
Apiaceae	Angelica	Angelica acutiloba	AB697601
Apiaceae	Angelica	Angelica acutiloba	AB697602
Apiaceae	Angelica	Angelica acutiloba	AB697603
Apiaceae	Angelica	Angelica acutiloba	AB697604
Apiaceae	Angelica	Angelica acutiloba	AB697605
Apiaceae	Angelica	Angelica acutiloba	AB697606
Apiaceae	Angelica	Angelica acutiloba	AB697607
Apiaceae	Angelica	Angelica acutiloba	AH008024
Apiaceae	Angelica	Angelica acutiloba	AJ131291
Apiaceae	Angelica	Angelica acutiloba	AY548227
Apiaceae	Angelica	Angelica acutiloba	DQ278165
Apiaceae	Angelica	Angelica acutiloba	GU395147
Apiaceae	Angelica	Angelica ampla	AH006065
Apiaceae	Angelica	Angelica amurensis	DQ263581
Apiaceae	Angelica	Angelica amurensis	GU395148
Apiaceae	Angelica	Angelica anomala	DQ263582
Apiaceae	Angelica	Angelica anomala	GU395149
Apiaceae	Angelica	Angelica anomala	HQ699461
Apiaceae	Angelica	Angelica anomala	JX022893
Apiaceae	Angelica	Angelica apaensis	DQ263583
Apiaceae	Angelica	Angelica apaensis	EU001364
Apiaceae	Angelica	Angelica apaensis	EU418373
Apiaceae	Angelica	Angelica apaensis	EU418381
Apiaceae	Angelica	Angelica apaensis	FJ986045
Apiaceae	Angelica	Angelica apaensis	GU395150
Apiaceae	Angelica	Angelica apaensis	HQ686375
Apiaceae	Angelica	Angelica apaensis	HQ686388
Apiaceae	Angelica	Angelica apaensis	JN107553
Apiaceae	Angelica	Angelica apaensis	JN704846
Apiaceae	Angelica	Angelica apaensis	JN704847
Apiaceae	Angelica	Angelica apaensis	JN704848
Apiaceae	Angelica	Angelica apaensis	JN704849
Apiaceae	Angelica	Angelica apaensis	JN704850
Apiaceae	Angelica	Angelica apaensis	JX022894
Apiaceae	Angelica	Angelica apaensis	JX022895
Apiaceae	Angelica	Angelica apaensis	JX022896
Apiaceae	Angelica	Angelica apaensis	JX022897
Apiaceae	Angelica	Angelica apaensis	JX022898
Apiaceae	Angelica	Angelica archangelica	AH003539
Apiaceae	Angelica	Angelica archangelica	EF590754
Apiaceae	Angelica	Angelica arguta	AH006066
Apiaceae	Angelica	Angelica arguta	KF619605
Apiaceae	Angelica	Angelica baizhioides	DQ263588
Apiaceae	Angelica	Angelica balangshanensis	HQ896671
Apiaceae	Angelica	Angelica biserrata	DQ270207
Apiaceae	Angelica	Angelica biserrata	GU395180
Apiaceae	Angelica	Angelica biserrata	JN704843
Apiaceae	Angelica	Angelica biserrata	JN704844
Apiaceae	Angelica	Angelica biserrata	JN704845
Apiaceae	Angelica	Angelica biserrata	JX022899
Apiaceae	Angelica	Angelica biserrata	JX022900
Apiaceae	Angelica	Angelica biserrata	KC812810
Apiaceae	Angelica	Angelica biserrata	KT944667
Apiaceae	Angelica	Angelica biserrata	KT944668
Apiaceae	Angelica	Angelica biserrata	KT944669
Apiaceae	Angelica	Angelica biserrata	KT944670
Apiaceae	Angelica	Angelica brevicaulis	GU395170
Apiaceae	Angelica	Angelica breweri	U78456
Apiaceae	Angelica	Angelica capitellata	AF009079
Apiaceae	Angelica	Angelica capitellata	KF619735
Apiaceae	Angelica	Angelica cartilaginomarginata	AY548222
Apiaceae	Angelica	Angelica cartilaginomarginata	DQ263589
Apiaceae	Angelica	Angelica cartilaginomarginata	GU395177
Apiaceae	Angelica	Angelica cartilaginomarginata	JN603207
Apiaceae	Angelica	Angelica cartilaginomarginata	JN603208
Apiaceae	Angelica	Angelica cartilaginomarginata	JN603209
Apiaceae	Angelica	Angelica cartilaginomarginata	JX022901
Apiaceae	Angelica	Angelica cartilaginomarginata	JX022906
Apiaceae	Angelica	Angelica cincta	AF009080
Apiaceae	Angelica	Angelica czernaevia	DQ270197
Apiaceae	Angelica	Angelica czernaevia	GQ379262
Apiaceae	Angelica	Angelica czernaevia	GU395173
Apiaceae	Angelica	Angelica czernaevia	JN603210
Apiaceae	Angelica	Angelica czernaevia	JN603211
Apiaceae	Angelica	Angelica dabashanensis	HQ896670
Apiaceae	Angelica	Angelica dahurica	AB569095
Apiaceae	Angelica	Angelica dahurica	AH008027
Apiaceae	Angelica	Angelica dahurica	AH008028
Apiaceae	Angelica	Angelica dahurica	AJ131292
Apiaceae	Angelica	Angelica dahurica	AY925162
Apiaceae	Angelica	Angelica dahurica	DQ278167
Apiaceae	Angelica	Angelica dahurica	EF590755
Apiaceae	Angelica	Angelica dahurica	EU418374
Apiaceae	Angelica	Angelica dahurica	EU591997
Apiaceae	Angelica	Angelica dahurica	FJ980394
Apiaceae	Angelica	Angelica dahurica	GQ434688
Apiaceae	Angelica	Angelica dahurica	GQ434689
Apiaceae	Angelica	Angelica dahurica	GQ434696
Apiaceae	Angelica	Angelica dahurica	GU395151
Apiaceae	Angelica	Angelica dahurica	GU395152
Apiaceae	Angelica	Angelica dahurica	JN603212
Apiaceae	Angelica	Angelica dahurica	JN603213
Apiaceae	Angelica	Angelica dahurica	JN603214
Apiaceae	Angelica	Angelica dahurica	JN70485
Apiaceae	Angelica	Angelica dahurica	JN704855
Apiaceae	Angelica	Angelica dahurica	JN704856
Apiaceae	Angelica	Angelica dahurica	JN704857
Apiaceae	Angelica	Angelica dahurica	JX02290
Apiaceae	Angelica	Angelica dahurica	JX022902
Apiaceae	Angelica	Angelica dahurica	JX022903
Apiaceae	Angelica	Angelica dahurica	JX022905
Apiaceae	Angelica	Angelica dahurica	JX022907
Apiaceae	Angelica	Angelica dahurica	JX022908
Apiaceae	Angelica	Angelica dahurica	JX022909
Apiaceae	Angelica	Angelica dahurica	JX022910
Apiaceae	Angelica	Angelica dahurica	JX022940
Apiaceae	Angelica	Angelica dahurica	KP058313
Apiaceae	Angelica	Angelica dahurica	KR052189
Apiaceae	Angelica	Angelica dahurica	KT898261
Apiaceae	Angelica	Angelica dahurica	U78476
Apiaceae	Angelica	Angelica decurrens	AF009078
Apiaceae	Angelica	Angelica decurrens	FJ385033
Apiaceae	Angelica	Angelica decurrens	GU395171
Apiaceae	Angelica	Angelica decursiva	AJ131293
Apiaceae	Angelica	Angelica decursiva	AY548220
Apiaceae	Angelica	Angelica decursiva	DQ132872
Apiaceae	Angelica	Angelica decursiva	DQ263563
Apiaceae	Angelica	Angelica decursiva	DQ263574
Apiaceae	Angelica	Angelica decursiva	DQ263579
Apiaceae	Angelica	Angelica decursiva	EU418375
Apiaceae	Angelica	Angelica decursiva	EU592007
Apiaceae	Angelica	Angelica decursiva	EU592012
Apiaceae	Angelica	Angelica decursiva	GQ434705
Apiaceae	Angelica	Angelica decursiva	GQ434706
Apiaceae	Angelica	Angelica decursiva	GU395153
Apiaceae	Angelica	Angelica decursiva	JN603215
Apiaceae	Angelica	Angelica decursiva	JN603216
Apiaceae	Angelica	Angelica decursiva	JN603217
Apiaceae	Angelica	Angelica decursiva	JN704851
Apiaceae	Angelica	Angelica decursiva	JN704852
Apiaceae	Angelica	Angelica decursiva	JN704853
Apiaceae	Angelica	Angelica decursiva	JN704854
Apiaceae	Angelica	Angelica decursiva	JX022911
Apiaceae	Angelica	Angelica decursiva	JX022912
Apiaceae	Angelica	Angelica decursiva	KF806563
Apiaceae	Angelica	Angelica decursiva	KF806564
Apiaceae	Angelica	Angelica decursiva	KF806565
Apiaceae	Angelica	Angelica decursiva	KF806566
Apiaceae	Angelica	Angelica decursiva	KJ680236
Apiaceae	Angelica	Angelica decursiva	KJ680237
Apiaceae	Angelica	Angelica decursiva	KJ680238
Apiaceae	Angelica	Angelica decursiva	KJ680239
Apiaceae	Angelica	Angelica decursiva	KJ680240
Apiaceae	Angelica	Angelica decursiva	KJ680241
Apiaceae	Angelica	Angelica decursiva	KJ999480
Apiaceae	Angelica	Angelica decursiva	KJ999543
Apiaceae	Angelica	Angelica decursiva	KJ999544
Apiaceae	Angelica	Angelica decursiva	KP334162
Apiaceae	Angelica	Angelica decursiva	KP334163
Apiaceae	Angelica	Angelica decursiva	KP334164
Apiaceae	Angelica	Angelica decursiva	KP334165
Apiaceae	Angelica	Angelica decursiva	KP334166
Apiaceae	Angelica	Angelica decursiva	KP334167
Apiaceae	Angelica	Angelica decursiva	KP334168
Apiaceae	Angelica	Angelica decursiva	KP334169
Apiaceae	Angelica	Angelica decursiva	KP334170
Apiaceae	Angelica	Angelica decursiva	KP334171
Apiaceae	Angelica	Angelica decursiva	KP334172
Apiaceae	Angelica	Angelica decursiva	KP334173
Apiaceae	Angelica	Angelica decursiva	KP334174
Apiaceae	Angelica	Angelica decursiva	KP334175
Apiaceae	Angelica	Angelica decursiva	U78471
Apiaceae	Angelica	Angelica decursiva f albiflora	HQ256684
Apiaceae	Angelica	Angelica dielsii	GU395154
Apiaceae	Angelica	Angelica duclouxii	GU395155
Apiaceae	Angelica	Angelica fargesii	EU418376
Apiaceae	Angelica	Angelica fargesii	GU395181
Apiaceae	Angelica	Angelica furcijuga	DQ278164
Apiaceae	Angelica	Angelica furcijuga	LC035465
Apiaceae	Angelica	Angelica genuflexa	DQ263566
Apiaceae	Angelica	Angelica gigas	AJ131290
Apiaceae	Angelica	Angelica gigas	DQ263575
Apiaceae	Angelica	Angelica gigas	DQ263580
Apiaceae	Angelica	Angelica gigas	GU395156
Apiaceae	Angelica	Angelica gigas	JN603218
Apiaceae	Angelica	Angelica gigas	JX022913
Apiaceae	Angelica	Angelica gigas	KM051435
Apiaceae	Angelica	Angelica grayi	AY146891
Apiaceae	Angelica	Angelica hirsutiflora	HQ256683
Apiaceae	Angelica	Angelica japonica	AY548214
Apiaceae	Angelica	Angelica japonica	DQ278166
Apiaceae	Angelica	Angelica japonica	JN603219
Apiaceae	Angelica	Angelica kangdingensis	DQ263584
Apiaceae	Angelica	Angelica kangdingensis	GU395157
Apiaceae	Angelica	Angelica kangdingensis	JX022914
Apiaceae	Angelica	Angelica kangdingensis	JX022915
Apiaceae	Angelica	Angelica kangdingensis	JX022916
Apiaceae	Angelica	Angelica kangdingensis	JX022917
Apiaceae	Angelica	Angelica keiskei	DQ263561
Apiaceae	Angelica	Angelica keiskei	DQ263562
Apiaceae	Angelica	Angelica keiskei	GU395158
Apiaceae	Angelica	Angelica laxifoliata	DQ263586
Apiaceae	Angelica	Angelica laxifoliata	EU647210
Apiaceae	Angelica	Angelica laxifoliata	FJ196889
Apiaceae	Angelica	Angelica laxifoliata	FJ196890
Apiaceae	Angelica	Angelica laxifoliata	FJ196891
Apiaceae	Angelica	Angelica laxifoliata	FJ196892
Apiaceae	Angelica	Angelica laxifoliata	GU395159
Apiaceae	Angelica	Angelica laxifoliata	JN107554
Apiaceae	Angelica	Angelica laxifoliata	JN704839
Apiaceae	Angelica	Angelica laxifoliata	JN704840
Apiaceae	Angelica	Angelica laxifoliata	JN704841
Apiaceae	Angelica	Angelica laxifoliata	JN704842
Apiaceae	Angelica	Angelica laxifoliata	JX022918
Apiaceae	Angelica	Angelica laxifoliata	JX022919
Apiaceae	Angelica	Angelica laxifoliata	JX022920
Apiaceae	Angelica	Angelica lignescens	AY179030
Apiaceae	Angelica	Angelica lignescens	HQ202011
Apiaceae	Angelica	Angelica lignescens	HQ202012
Apiaceae	Angelica	Angelica lignescens	HQ202013
Apiaceae	Angelica	Angelica lignescens	HQ202014
Apiaceae	Angelica	Angelica lignescens	HQ202015
Apiaceae	Angelica	Angelica lignescens	HQ202016
Apiaceae	Angelica	Angelica lignescens	HQ202017
Apiaceae	Angelica	Angelica lignescens	HQ202018
Apiaceae	Angelica	Angelica lignescens	HQ202019
Apiaceae	Angelica	Angelica lignescens	HQ202020
Apiaceae	Angelica	Angelica lignescens	HQ202021
Apiaceae	Angelica	Angelica lignescens	HQ202022
Apiaceae	Angelica	Angelica lignescens	HQ202023
Apiaceae	Angelica	Angelica lignescens	HQ202024
Apiaceae	Angelica	Angelica lignescens	HQ202025
Apiaceae	Angelica	Angelica lignescens	HQ202026
Apiaceae	Angelica	Angelica lignescens	HQ202027
Apiaceae	Angelica	Angelica lignescens	HQ202028
Apiaceae	Angelica	Angelica lignescens	HQ202029
Apiaceae	Angelica	Angelica lignescens	HQ202030
Apiaceae	Angelica	Angelica lignescens	HQ202031
Apiaceae	Angelica	Angelica lignescens	HQ202032
Apiaceae	Angelica	Angelica lignescens	HQ202033
Apiaceae	Angelica	Angelica lignescens	HQ202034
Apiaceae	Angelica	Angelica lignescens	HQ202035
Apiaceae	Angelica	Angelica likiangensis	DQ263587
Apiaceae	Angelica	Angelica likiangensis	EU684752
Apiaceae	Angelica	Angelica likiangensis	HQ267716
Apiaceae	Angelica	Angelica likiangensis	JX022921
Apiaceae	Angelica	Angelica longicaudata	GU395160
Apiaceae	Angelica	Angelica longipes	HQ256679
Apiaceae	Angelica	Angelica longipes	JN704873
Apiaceae	Angelica	Angelica longipes	JN704874
Apiaceae	Angelica	Angelica longipes	JN704875
Apiaceae	Angelica	Angelica lucida	DQ270196
Apiaceae	Angelica	Angelica maowenensi	GU395161
Apiaceae	Angelica	Angelica maowenensis	DQ263585
Apiaceae	Angelica	Angelica maowenensis	EU236157
Apiaceae	Angelica	Angelica maowenensis	JN704864
Apiaceae	Angelica	Angelica maowenensis	JN704865
Apiaceae	Angelica	Angelica maowenensis	JN704866
Apiaceae	Angelica	Angelica maowenensis	JX022922
Apiaceae	Angelica	Angelica maowenensis	JX022923
Apiaceae	Angelica	Angelica maowenensis	JX022924
Apiaceae	Angelica	Angelica megaphylla	DQ263568
Apiaceae	Angelica	Angelica megaphylla	EU418377
Apiaceae	Angelica	Angelica megaphylla	GU395162
Apiaceae	Angelica	Angelica megaphylla	JX022934
Apiaceae	Angelica	Angelica megaphylla	JX022935
Apiaceae	Angelica	Angelica morii	DQ263573
Apiaceae	Angelica	Angelica morii	DQ263578
Apiaceae	Angelica	Angelica morii	GU395182
Apiaceae	Angelica	Angelica morii	JX022925
Apiaceae	Angelica	Angelica morii	JX022926
Apiaceae	Angelica	Angelica nitida	DQ263592
Apiaceae	Angelica	Angelica nitida	EU418378
Apiaceae	Angelica	Angelica nitida	FJ196887
Apiaceae	Angelica	Angelica nitida	FJ196888
Apiaceae	Angelica	Angelica nitida	FJ986041
Apiaceae	Angelica	Angelica nitida	GU395163
Apiaceae	Angelica	Angelica nitida	JN107555
Apiaceae	Angelica	Angelica nitida	JN704859
Apiaceae	Angelica	Angelica nitida	JN704860
Apiaceae	Angelica	Angelica nitida	JN704861
Apiaceae	Angelica	Angelica nitida	JN704862
Apiaceae	Angelica	Angelica nitida	JN704863
Apiaceae	Angelica	Angelica nitida	JX022927
Apiaceae	Angelica	Angelica omeiensis	DQ263571
Apiaceae	Angelica	Angelica omeiensis	DQ263576
Apiaceae	Angelica	Angelica omeiensis	GU395164
Apiaceae	Angelica	Angelica omeiensis	JN704867
Apiaceae	Angelica	Angelica omeiensis	JN704868
Apiaceae	Angelica	Angelica omeiensis	JN704869
Apiaceae	Angelica	Angelica omeiensis	JX022928
Apiaceae	Angelica	Angelica oncosepala	EU418382
Apiaceae	Angelica	Angelica paeoniifolia	FJ237533
Apiaceae	Angelica	Angelica paeoniifolia	HQ256678
Apiaceae	Angelica	Angelica pinnata	AF358532
Apiaceae	Angelica	Angelica polymorpha	DQ263590
Apiaceae	Angelica	Angelica polymorpha	GU395165
Apiaceae	Angelica	Angelica polymorpha	GU395179
Apiaceae	Angelica	Angelica polymorpha	HQ256680
Apiaceae	Angelica	Angelica polymorpha	JN603220
Apiaceae	Angelica	Angelica polymorpha	JN603221
Apiaceae	Angelica	Angelica polymorpha	JN603222
Apiaceae	Angelica	Angelica polymorpha	JN603223
Apiaceae	Angelica	Angelica polymorpha	JN603224
Apiaceae	Angelica	Angelica polymorpha	JN603225
Apiaceae	Angelica	Angelica polymorpha	JX022929
Apiaceae	Angelica	Angelica polymorpha	KF806567
Apiaceae	Angelica	Angelica polymorpha	U78475
Apiaceae	Angelica	Angelica porphyrocaulis	JX022930
Apiaceae	Angelica	Angelica pseudoselinum	EU236158
Apiaceae	Angelica	Angelica pseudoselinum	EU418379
Apiaceae	Angelica	Angelica pseudoselinum	FJ986042
Apiaceae	Angelica	Angelica pseudoselinum	GU395166
Apiaceae	Angelica	Angelica pseudoselinum	JX022931
Apiaceae	Angelica	Angelica pseudoselinum	JX022932
Apiaceae	Angelica	Angelica pseudoselinum	JX022933
Apiaceae	Angelica	Angelica pubescens	AY925163
Apiaceae	Angelica	Angelica pubescens	DQ263567
Apiaceae	Angelica	Angelica purpurascens	AF009090
Apiaceae	Angelica	Angelica purpureifolia	AY548229
Apiaceae	Angelica	Angelica roseana	AF358533
Apiaceae	Angelica	Angelica sachalinensis	AF077873
Apiaceae	Angelica	Angelica sachalinensis	DQ263564
Apiaceae	Angelica	Angelica sachalinensis	U78473
Apiaceae	Angelica	Angelica saxatilis	DQ270195
Apiaceae	Angelica	Angelica saxatilis	GU395172
Apiaceae	Angelica	Angelica shikokiana	AB697610
Apiaceae	Angelica	Angelica shikokiana	AB697611
Apiaceae	Angelica	Angelica shikokiana	HQ256682
Apiaceae	Angelica	Angelica shikokiana	LC035466
Apiaceae	Angelica	Angelica sinensis	AF393784
Apiaceae	Angelica	Angelica sinensis	AY140231
Apiaceae	Angelica	Angelica sinensis	AY277247
Apiaceae	Angelica	Angelica sinensis	DQ263570
Apiaceae	Angelica	Angelica sinensis	EU591999
Apiaceae	Angelica	Angelica sinensis	FJ204235
Apiaceae	Angelica	Angelica sinensis	FJ572042
Apiaceae	Angelica	Angelica sinensis	GQ434694
Apiaceae	Angelica	Angelica sinensis	GU289653
Apiaceae	Angelica	Angelica sinensis	GU289654
Apiaceae	Angelica	Angelica sinensis	GU289655
Apiaceae	Angelica	Angelica sinensis	GU289656
Apiaceae	Angelica	Angelica sinensis	GU289657
Apiaceae	Angelica	Angelica sinensis	GU289658
Apiaceae	Angelica	Angelica sinensis	GU395144
Apiaceae	Angelica	Angelica sinensis	JN704870
Apiaceae	Angelica	Angelica sinensis	JN704871
Apiaceae	Angelica	Angelica sinensis	JN704872
Apiaceae	Angelica	Angelica sinensis	JX022936
Apiaceae	Angelica	Angelica sinensis	JX138965
Apiaceae	Angelica	Angelica sinensis	KC295064
Apiaceae	Angelica	Angelica sinensis	KC295071
Apiaceae	Angelica	Angelica sinensis	KF725039
Apiaceae	Angelica	Angelica sinensis	KJ999423
Apiaceae	Angelica	Angelica sinensis	KJ999424
Apiaceae	Angelica	Angelica sinensis	KJ999425
Apiaceae	Angelica	Angelica sinensis	KJ999426
Apiaceae	Angelica	Angelica sinensis	KJ999427
Apiaceae	Angelica	Angelica sinensis	KJ999428
Apiaceae	Angelica	Angelica sinensis	KJ999429
Apiaceae	Angelica	Angelica sinensis	KJ999430
Apiaceae	Angelica	Angelica sinensis	KJ999431
Apiaceae	Angelica	Angelica sinensis	KJ999432
Apiaceae	Angelica	Angelica sinensis	KJ999433
Apiaceae	Angelica	Angelica sinensis	KJ999434
Apiaceae	Angelica	Angelica sinensis	KJ999435
Apiaceae	Angelica	Angelica sinensis	KJ999443
Apiaceae	Angelica	Angelica sinensis	KJ999444
Apiaceae	Angelica	Angelica sinensis	KJ999445
Apiaceae	Angelica	Angelica sinensis	KJ999446
Apiaceae	Angelica	Angelica sinensis	KJ999447
Apiaceae	Angelica	Angelica sinensis	KJ999448
Apiaceae	Angelica	Angelica sinensis	KJ999449
Apiaceae	Angelica	Angelica sinensis	KJ999450
Apiaceae	Angelica	Angelica sinensis	KJ999451
Apiaceae	Angelica	Angelica sinensis	KJ999452
Apiaceae	Angelica	Angelica sinensis	KJ999453
Apiaceae	Angelica	Angelica sinensis	KJ999454
Apiaceae	Angelica	Angelica sinensis	KJ999455
Apiaceae	Angelica	Angelica sinensis	KJ999456
Apiaceae	Angelica	Angelica sinensis	KJ999457
Apiaceae	Angelica	Angelica sinensis	KJ999458
Apiaceae	Angelica	Angelica sinensis	KJ999481
Apiaceae	Angelica	Angelica sinensis	KJ999483
Apiaceae	Angelica	Angelica sinensis	KJ999484
Apiaceae	Angelica	Angelica sinensis	KJ999485
Apiaceae	Angelica	Angelica sinensis	KJ999486
Apiaceae	Angelica	Angelica sinensis	KJ999487
Apiaceae	Angelica	Angelica sinensis	KJ999488
Apiaceae	Angelica	Angelica sinensis	KJ999489
Apiaceae	Angelica	Angelica sinensis	KJ999490
Apiaceae	Angelica	Angelica sinensis	KJ999491
Apiaceae	Angelica	Angelica sinensis	KJ999492
Apiaceae	Angelica	Angelica sinensis	KJ999493
Apiaceae	Angelica	Angelica sinensis	KJ999494
Apiaceae	Angelica	Angelica sinensis	KJ999495
Apiaceae	Angelica	Angelica sinensis	KJ999496
Apiaceae	Angelica	Angelica sinensis	KJ999497
Apiaceae	Angelica	Angelica sinensis	KJ999498
Apiaceae	Angelica	Angelica sinensis	KJ999499
Apiaceae	Angelica	Angelica sinensis	KJ999500
Apiaceae	Angelica	Angelica sinensis	KJ999501
Apiaceae	Angelica	Angelica sinensis	KJ999511
Apiaceae	Angelica	Angelica sinensis	KJ999512
Apiaceae	Angelica	Angelica sinensis	KJ999513
Apiaceae	Angelica	Angelica sinensis	KJ999514
Apiaceae	Angelica	Angelica sinensis	KJ999515
Apiaceae	Angelica	Angelica sinensis	KJ999516
Apiaceae	Angelica	Angelica sinensis	KJ999517
Apiaceae	Angelica	Angelica sinensis	KJ999518
Apiaceae	Angelica	Angelica sinensis	KJ999519
Apiaceae	Angelica	Angelica sinensis	KJ999520
Apiaceae	Angelica	Angelica sinensis	KJ999521
Apiaceae	Angelica	Angelica sinensis	KJ999522
Apiaceae	Angelica	Angelica sinensis	KJ999523
Apiaceae	Angelica	Angelica sinensis	KJ999524
Apiaceae	Angelica	Angelica sinensis	KJ999525
Apiaceae	Angelica	Angelica sinensis	KJ999526
Apiaceae	Angelica	Angelica sinensis	KP334176
Apiaceae	Angelica	Angelica sinensis	KP334177
Apiaceae	Angelica	Angelica sinensis	KT285068
Apiaceae	Angelica	Angelica sinensis	KT285069
Apiaceae	Angelica	Angelica sinensis	KT285070
Apiaceae	Angelica	Angelica sinensis	KT365796
Apiaceae	Angelica	Angelica songpanensis	GU395167
Apiaceae	Angelica	Angelica stenoloba	AB6976080
Apiaceae	Angelica	Angelica stenoloba f lanceolata	AB697609
Apiaceae	Angelica	Angelica sylvestris	HQ256681
Apiaceae	Angelica	Angelica sylvestris	KP682411
Apiaceae	Angelica	Angelica sylvestris	KX167855
Apiaceae	Angelica	Angelica sylvestris	U78474
Apiaceae	Angelica	Angelica tatianae	AF009089
Apiaceae	Angelica	Angelica tianmuensis	DQ270194
Apiaceae	Angelica	Angelica tianmuensis	GU395178
Apiaceae	Angelica	Angelica tianmuensis	JX022937
Apiaceae	Angelica	Angelica tsinlingensis	DQ263572
Apiaceae	Angelica	Angelica tsinlingensis	DQ263577
Apiaceae	Angelica	Angelica tsinlingensis	GU395168
Apiaceae	Angelica	Angelica tsinlingensis	JX022938
Apiaceae	Angelica	Angelica valida	DQ263569
Apiaceae	Angelica	Angelica valida	EU418380
Apiaceae	Angelica	Angelica valida	GU395169
Apiaceae	Angelica	Angelica valida	JX022939
Apiaceae	Peucedanum	Peucedanum ampliatum	JF977799
Apiaceae	Peucedanum	Peucedanum ampliatum	JF977800
Apiaceae	Peucedanum	Peucedanum ampliatum	JF977801
Apiaceae	Peucedanum	Peucedanum angolense	AM408881
Apiaceae	Peucedanum	Peucedanum austriacum	AH012701
Apiaceae	Peucedanum	Peucedanum austriacum	KP682403
Apiaceae	Peucedanum	Peucedanum bourgaei	AH012689
Apiaceae	Peucedanum	Peucedanum caespitosum	JF977802
Apiaceae	Peucedanum	Peucedanum caespitosum	JF977803
Apiaceae	Peucedanum	Peucedanum caespitosum	JF977804
Apiaceae	Peucedanum	Peucedanum caucasicum	AF009097
Apiaceae	Peucedanum	Peucedanum cervaria	AF009087
Apiaceae	Peucedanum	Peucedanum cervaria	KP682412
Apiaceae	Peucedanum	Peucedanum coriaceum	AH012692
Apiaceae	Peucedanum	Peucedanum delavayi	AY038225
Apiaceae	Peucedanum	Peucedanum delavayi	EU418386
Apiaceae	Peucedanum	Peucedanum delavayi	FJ385054
Apiaceae	Peucedanum	Peucedanum dissolutum	EU418388
Apiaceae	Peucedanum	Peucedanum elegans	AM408885
Apiaceae	Peucedanum	Peucedanum elegans	EU418385
Apiaceae	Peucedanum	Peucedanum elegans	KP334195
Apiaceae	Peucedanum	Peucedanum elegans	KP334196
Apiaceae	Peucedanum	Peucedanum elegans	KP334197
Apiaceae	Peucedanum	Peucedanum elegans	KP334198
Apiaceae	Peucedanum	Peucedanum elegans	KP334199
Apiaceae	Peucedanum	Peucedanum elegans	KP334200
Apiaceae	Peucedanum	Peucedanum elegans	KP334201
Apiaceae	Peucedanum	Peucedanum falcaria	FJ489365
Apiaceae	Peucedanum	Peucedanum falcaria	FJ489396
Apiaceae	Peucedanum	Peucedanum formosanum	KF806571
Apiaceae	Peucedanum	Peucedanum gallicum	AH012688
Apiaceae	Peucedanum	Peucedanum gallicum	AM408882
Apiaceae	Peucedanum	Peucedanum gallicum	AM408883
Apiaceae	Peucedanum	Peucedanum guangxiense	JF714990
Apiaceae	Peucedanum	Peucedanum hakuunense	JN603233
Apiaceae	Peucedanum	Peucedanum harry-smithii	GU390408
Apiaceae	Peucedanum	Peucedanum harry-smithii	JF977784
Apiaceae	Peucedanum	Peucedanum harry-smithii	JF977785
Apiaceae	Peucedanum	Peucedanum harry-smithii	JF977786
Apiaceae	Peucedanum	Peucedanum harry-smithii	JF977787
Apiaceae	Peucedanum	Peucedanum harry-smithii	JF977788
Apiaceae	Peucedanum	Peucedanum harry-smithii	JF977789
Apiaceae	Peucedanum	Peucedanum harry-smithii	JF977790
Apiaceae	Peucedanum	Peucedanum harry-smithii	JF977791
Apiaceae	Peucedanum	Peucedanum harry-smithii	JF977792
Apiaceae	Peucedanum	Peucedanum harry-smithii	JF977793
Apiaceae	Peucedanum	Peucedanum harry-smithii	JF977794
Apiaceae	Peucedanum	Peucedanum harry-smithii	JF977795
Apiaceae	Peucedanum	Peucedanum harry-smithii	JF977796
Apiaceae	Peucedanum	Peucedanum harry-smithii	JF977797
Apiaceae	Peucedanum	Peucedanum harry-smithii	JF977798
Apiaceae	Peucedanum	Peucedanum hispanicum	AH012687
Apiaceae	Peucedanum	Peucedanum insolens	KP278144
Apiaceae	Peucedanum	Peucedanum japonicum	AB697612
Apiaceae	Peucedanum	Peucedanum japonicum	AH008029
Apiaceae	Peucedanum	Peucedanum japonicum	AH008030
Apiaceae	Peucedanum	Peucedanum japonicum	AH008031
Apiaceae	Peucedanum	Peucedanum japonicum	AH012693
Apiaceae	Peucedanum	Peucedanum japonicum	AJ131343
Apiaceae	Peucedanum	Peucedanum japonicum	DQ270201
Apiaceae	Peucedanum	Peucedanum japonicum	EU224273
Apiaceae	Peucedanum	Peucedanum japonicum	EU224274
Apiaceae	Peucedanum	Peucedanum japonicum	JF977805
Apiaceae	Peucedanum	Peucedanum japonicum	JF977806
Apiaceae	Peucedanum	Peucedanum japonicum	JF977807
Apiaceae	Peucedanum	Peucedanum japonicum	JN603231
Apiaceae	Peucedanum	Peucedanum japonicum	KF806570
Apiaceae	Peucedanum	Peucedanum japonicum	KP058321
Apiaceae	Peucedanum	Peucedanum ledebourielloides	DQ270200
Apiaceae	Peucedanum	Peucedanum ledebourielloides	JF977808
Apiaceae	Peucedanum	Peucedanum ledebourielloides	JF977809
Apiaceae	Peucedanum	Peucedanum ledebourielloides	JF977810
Apiaceae	Peucedanum	Peucedanum litorale	AH008032
Apiaceae	Peucedanum	Peucedanum longshengense	KF806572
Apiaceae	Peucedanum	Peucedanum magalismontanum	AM408876
Apiaceae	Peucedanum	Peucedanum medicum	AF077903
Apiaceae	Peucedanum	Peucedanum medicum	HQ256686
Apiaceae	Peucedanum	Peucedanum medicum	JF977811
Apiaceae	Peucedanum	Peucedanum medicum	JF977812
Apiaceae	Peucedanum	Peucedanum medicum	JF977813
Apiaceae	Peucedanum	Peucedanum medicum	JF977814
Apiaceae	Peucedanum	Peucedanum medicum	JF977815
Apiaceae	Peucedanum	Peucedanum medicum	JF977816
Apiaceae	Peucedanum	Peucedanum medicum	KF806573
Apiaceae	Peucedanum	Peucedanum medicum	U78466
Apiaceae	Peucedanum	Peucedanum multivittatum	KP278145
Apiaceae	Peucedanum	Peucedanum nebrodense	HQ269390
Apiaceae	Peucedanum	Peucedanum officinale	AH012690
Apiaceae	Peucedanum	Peucedanum officinale	JF807561
Apiaceae	Peucedanum	Peucedanum officinale	KF160673
Apiaceae	Peucedanum	Peucedanum officinale	KP682404
Apiaceae	Peucedanum	Peucedanum officinale	KX167719
Apiaceae	Peucedanum	Peucedanum officinale	KX167720
Apiaceae	Peucedanum	Peucedanum officinale	KX167724
Apiaceae	Peucedanum	Peucedanum ostruthium	AF077896
Apiaceae	Peucedanum	Peucedanum ostruthium	KF160674
Apiaceae	Peucedanum	Peucedanum ostruthium	KF843810
Apiaceae	Peucedanum	Peucedanum ostruthium	KF843811
Apiaceae	Peucedanum	Peucedanum ostruthium	KP682405
Apiaceae	Peucedanum	Peucedanum ostruthium	KP682408
Apiaceae	Peucedanum	Peucedanum ostruthium	KP682410
Apiaceae	Peucedanum	Peucedanum ostruthium	KP682413
Apiaceae	Peucedanum	Peucedanum ostruthium	KP682414
Apiaceae	Peucedanum	Peucedanum ostruthium	KX167721
Apiaceae	Peucedanum	Peucedanum ostruthium	KX167722
Apiaceae	Peucedanum	Peucedanum ostruthium	U78463
Apiaceae	Peucedanum	Peucedanum palustre	KX167987
Apiaceae	Peucedanum	Peucedanum palustre_	KX167986
Apiaceae	Peucedanum	Peucedanum parkinsoniii}	GU190154
Apiaceae	Peucedanum	Peucedanum praeruptorum	AF009098
Apiaceae	Peucedanum	Peucedanum praeruptorum	AY925167
Apiaceae	Peucedanum	Peucedanum praeruptorum	DQ132871
Apiaceae	Peucedanum	Peucedanum praeruptorum	EU418383
Apiaceae	Peucedanum	Peucedanum praeruptorum	EU592009
Apiaceae	Peucedanum	Peucedanum praeruptorum	KF806577
Apiaceae	Peucedanum	Peucedanum praeruptorum	KF806578
Apiaceae	Peucedanum	Peucedanum praeruptorum	KF806579
Apiaceae	Peucedanum	Peucedanum praeruptorum	KF806580
Apiaceae	Peucedanum	Peucedanum praeruptorum	KJ680226
Apiaceae	Peucedanum	Peucedanum praeruptorum	KJ680227
Apiaceae	Peucedanum	Peucedanum praeruptorum	KJ680228
Apiaceae	Peucedanum	Peucedanum praeruptorum	KJ680229
Apiaceae	Peucedanum	Peucedanum praeruptorum	KJ680230
Apiaceae	Peucedanum	Peucedanum praeruptorum	KJ680231
Apiaceae	Peucedanum	Peucedanum praeruptorum	KJ680232
Apiaceae	Peucedanum	Peucedanum praeruptorum	KJ680233
Apiaceae	Peucedanum	Peucedanum praeruptorum	KJ680234
Apiaceae	Peucedanum	Peucedanum praeruptorum	KJ680235
Apiaceae	Peucedanum	Peucedanum praeruptorum	KP334202
Apiaceae	Peucedanum	Peucedanum praeruptorum	KP334203
Apiaceae	Peucedanum	Peucedanum praeruptorum	KP334204
Apiaceae	Peucedanum	Peucedanum praeruptorum	KP334205
Apiaceae	Peucedanum	Peucedanum praeruptorum	KP334206
Apiaceae	Peucedanum	Peucedanum praeruptorum	KP334207
Apiaceae	Peucedanum	Peucedanum praeruptorum	KP334208
Apiaceae	Peucedanum	Peucedanum praeruptorum	KP334209
Apiaceae	Peucedanum	Peucedanum praeruptorum	KP334210
Apiaceae	Peucedanum	Peucedanum praeruptorum	KP334211
Apiaceae	Peucedanum	Peucedanum praeruptorum	KP334212
Apiaceae	Peucedanum	Peucedanum praeruptorum	KP334213
Apiaceae	Peucedanum	Peucedanum praeruptorum	KP334214
Apiaceae	Peucedanum	Peucedanum praeruptorum	KP334215
Apiaceae	Peucedanum	Peucedanum praeruptorum	KP334216
Apiaceae	Peucedanum	Peucedanum praeruptorum	KP334217
Apiaceae	Peucedanum	Peucedanum praeruptorum	KP334218
Apiaceae	Peucedanum	Peucedanum praeruptorum	KP334219
Apiaceae	Peucedanum	Peucedanum praeruptorum	KP334220
Apiaceae	Peucedanum	Peucedanum praeruptorum	KP334221
Apiaceae	Peucedanum	Peucedanum praeruptorum	KP334222
Apiaceae	Peucedanum	Peucedanum praeruptorum	KP334223
Apiaceae	Peucedanum	Peucedanum praeruptorum	KP334224
Apiaceae	Peucedanum	Peucedanum praeruptorum	KP334225
Apiaceae	Peucedanum	Peucedanum praeruptorum	KP334226
Apiaceae	Peucedanum	Peucedanum praeruptorum	KP334227
Apiaceae	Peucedanum	Peucedanum praeruptorum	KP334228
Apiaceae	Peucedanum	Peucedanum praeruptorum	KP334229
Apiaceae	Peucedanum	Peucedanum praeruptorum	KP334230
Apiaceae	Peucedanum	Peucedanum praeruptorum	KP334231
Apiaceae	Peucedanum	Peucedanum praeruptorum	KP334232
Apiaceae	Peucedanum	Peucedanum praeruptorum	KP334233
Apiaceae	Peucedanum	Peucedanum praeruptorum	KP334234
Apiaceae	Peucedanum	Peucedanum praeruptorum	KP334235
Apiaceae	Peucedanum	Peucedanum praeruptorum	KX302807
Apiaceae	Peucedanum	Peucedanum praeruptorum	KX302808
Apiaceae	Peucedanum	Peucedanum praeruptorum	KX302809
Apiaceae	Peucedanum	Peucedanum praeruptorum	KX302810
Apiaceae	Peucedanum	Peucedanum praeruptorum	KX302811
Apiaceae	Peucedanum	Peucedanum praeruptorum	KX302812
Apiaceae	Peucedanum	Peucedanum rubricaule	EU418387
Apiaceae	Peucedanum	Peucedanum rubricaule	KF806574
Apiaceae	Peucedanum	Peucedanum sandwicense	JX962353
Apiaceae	Peucedanum	Peucedanum siamicum	GU190153
Apiaceae	Peucedanum	Peucedanum songpanense	EU418389
Apiaceae	Peucedanum	Peucedanum sulcatum	AM408866
Apiaceae	Peucedanum	Peucedanum tauricum	AM408884
Apiaceae	Peucedanum	Peucedanum terebinthaceum	AF164858
Apiaceae	Peucedanum	Peucedanum terebinthaceum	AH008033
Apiaceae	Peucedanum	Peucedanum terebinthaceum	AH008034
Apiaceae	Peucedanum	Peucedanum terebinthaceum	AM408886
Apiaceae	Peucedanum	Peucedanum terebinthaceum	AY548216
Apiaceae	Peucedanum	Peucedanum terebinthaceum	AY548232
Apiaceae	Peucedanum	Peucedanum terebinthaceum	JF977817
Apiaceae	Peucedanum	Peucedanum terebinthaceum	JF977818
Apiaceae	Peucedanum	Peucedanum terebinthaceum	JF977819
Apiaceae	Peucedanum	Peucedanum terebinthaceum	JF977820
Apiaceae	Peucedanum	Peucedanum terebinthaceum	JF977821
Apiaceae	Peucedanum	Peucedanum terebinthaceum	JF977822
Apiaceae	Peucedanum	Peucedanum terebinthaceum	JN603232
Apiaceae	Peucedanum	Peucedanum terebinthaceum	KC295059
Apiaceae	Peucedanum	Peucedanum terebinthaceum	KC295079
Apiaceae	Peucedanum	Peucedanum terebinthaceum	KC295082
Apiaceae	Peucedanum	Peucedanum terebinthaceum	KC295083
Apiaceae	Peucedanum	Peucedanum terebinthaceum	KC295086
Apiaceae	Peucedanum	Peucedanum terebinthaceum	KF725034
Apiaceae	Peucedanum	Peucedanum terebinthaceum	KF725035
Apiaceae	Peucedanum	Peucedanum terebinthaceum	KF725036
Apiaceae	Peucedanum	Peucedanum terebinthaceum	KF725037
Apiaceae	Peucedanum	Peucedanum terebinthaceum	KF725038
Apiaceae	Peucedanum	Peucedanum terebinthaceum	KF806575
Apiaceae	Peucedanum	Peucedanum terebinthaceum	KF806576
Apiaceae	Peucedanum	Peucedanum terebinthaceum	KP682409
Apiaceae	Peucedanum	Peucedanum turgeniifolium	EU236187
Apiaceae	Peucedanum	Peucedanum turgeniifolium	EU418384
Apiaceae	Peucedanum	Peucedanum wawrae	JF977823
Apiaceae	Peucedanum	Peucedanum wawrae	JF977824
Apiaceae	Peucedanum	Peucedanum wawrae	JF977825
Apiaceae	Peucedanum	Peucedanum wawrae	KF806568
Apiaceae	Peucedanum	Peucedanum wulongense	KF806569
Apiaceae	Peucedanum	Peucedanum zedelmeyeranum	AF164859
Apiaceae	Peucedanum	Peucedanum zenkeri	AM408880
Aponogetonaceae	Aponogeton	Aponogeton abyssinicus	KJ922026
Aponogetonaceae	Aponogeton	Aponogeton abyssinicus	KJ922027
Aponogetonaceae	Aponogeton	Aponogeton abyssinicus	KJ922028
Aponogetonaceae	Aponogeton	Aponogeton abyssinicus	KJ922029
Aponogetonaceae	Aponogeton	Aponogeton angustifolius	KJ922030
Aponogetonaceae	Aponogeton	Aponogeton angustifolius	KJ922031
Aponogetonaceae	Aponogeton	Aponogeton azureus	KJ922035
Aponogetonaceae	Aponogeton	Aponogeton azureus	KJ922036
Aponogetonaceae	Aponogeton	Aponogeton azureus	KJ922037
Aponogetonaceae	Aponogeton	Aponogeton boivinianus	HQ456424
Aponogetonaceae	Aponogeton	Aponogeton boivinianus	HQ456425
Aponogetonaceae	Aponogeton	Aponogeton boivinianus	KJ922066
Aponogetonaceae	Aponogeton	Aponogeton boivinianus	KJ922067
Aponogetonaceae	Aponogeton	Aponogeton boivinianus	KJ922068
Aponogetonaceae	Aponogeton	Aponogeton bruggenii	HQ456426
Aponogetonaceae	Aponogeton	Aponogeton bruggenii	KJ922090
Aponogetonaceae	Aponogeton	Aponogeton bruggenii	KJ922091
Aponogetonaceae	Aponogeton	Aponogeton bullosus	AY926318
Aponogetonaceae	Aponogeton	Aponogeton capuronii	HQ456427
Aponogetonaceae	Aponogeton	Aponogeton crispus	AY335958
Aponogetonaceae	Aponogeton	Aponogeton crispus	AY926288
Aponogetonaceae	Aponogeton	Aponogeton crispus	HQ456429
Aponogetonaceae	Aponogeton	Aponogeton crispus	KJ922092
Aponogetonaceae	Aponogeton	Aponogeton crispus	KJ922093
Aponogetonaceae	Aponogeton	Aponogeton crispus	KJ922094
Aponogetonaceae	Aponogeton	Aponogeton crispus	KJ922095
Aponogetonaceae	Aponogeton	Aponogeton decaryi	KJ922071
Aponogetonaceae	Aponogeton	Aponogeton decaryi	KJ922072
Aponogetonaceae	Aponogeton	Aponogeton desertorum	KJ922038
Aponogetonaceae	Aponogeton	Aponogeton desertorum	KJ922039
Aponogetonaceae	Aponogeton	Aponogeton desertorum	KJ922040
Aponogetonaceae	Aponogeton	Aponogeton distachyos	AY926320
Aponogetonaceae	Aponogeton	Aponogeton eggersii	HQ456437
Aponogetonaceae	Aponogeton	Aponogeton eggersii	HQ456438
Aponogetonaceae	Aponogeton	Aponogeton elongatus	AY926294
Aponogetonaceae	Aponogeton	Aponogeton elongatus	AY926295
Aponogetonaceae	Aponogeton	Aponogeton elongatus	AY926296
Aponogetonaceae	Aponogeton	Aponogeton elongatus	AY926297
Aponogetonaceae	Aponogeton	Aponogeton eryspermus	AY335959
Aponogetonaceae	Aponogeton	Aponogeton euryspermus	AY926308
Aponogetonaceae	Aponogeton	Aponogeton euryspermus	AY926310
Aponogetonaceae	Aponogeton	Aponogeton euryspermus	HQ456439
Aponogetonaceae	Aponogeton	Aponogeton euryspermus	HQ456440
Aponogetonaceae	Aponogeton	Aponogeton fugax	KJ922109
Aponogetonaceae	Aponogeton	Aponogeton gottlebei	KJ922078
Aponogetonaceae	Aponogeton	Aponogeton gottlebei	KJ922079
Aponogetonaceae	Aponogeton	Aponogeton hexatepalus	AY926321
Aponogetonaceae	Aponogeton	Aponogeton jacobsenii	KJ922096
Aponogetonaceae	Aponogeton	Aponogeton jacobsenii	KJ922097
Aponogetonaceae	Aponogeton	Aponogeton junceus	HQ456441
Aponogetonaceae	Aponogeton	Aponogeton kimberleyensis	AY926309
Aponogetonaceae	Aponogeton	Aponogeton lakhonensis	KJ922110
Aponogetonaceae	Aponogeton	Aponogeton lancesmithii	AY926316
Aponogetonaceae	Aponogeton	Aponogeton longiplumulosus	AY335956
Aponogetonaceae	Aponogeton	Aponogeton longiplumulosus	AY926284
Aponogetonaceae	Aponogeton	Aponogeton longiplumulosus	HQ456428
Aponogetonaceae	Aponogeton	Aponogeton longiplumulosus	HQ456442
Aponogetonaceae	Aponogeton	Aponogeton madagascariensis	AY926285
Aponogetonaceae	Aponogeton	Aponogeton madagascariensis	AY926286
Aponogetonaceae	Aponogeton	Aponogeton madagascariensis	HQ456443
Aponogetonaceae	Aponogeton	Aponogeton madagascariensis	HQ456444
Aponogetonaceae	Aponogeton	Aponogeton masoalaensis	HQ456445
Aponogetonaceae	Aponogeton	Aponogeton natans	KJ922102
Aponogetonaceae	Aponogeton	Aponogeton natans	KJ922103
Aponogetonaceae	Aponogeton	Aponogeton natans	KJ922104
Aponogetonaceae	Aponogeton	Aponogeton natans	KJ922105
Aponogetonaceae	Aponogeton	Aponogeton prolifer	AY926315
Aponogetonaceae	Aponogeton	Aponogeton queenslandicus	AY926289
Aponogetonaceae	Aponogeton	Aponogeton queenslandicus	AY926290
Aponogetonaceae	Aponogeton	Aponogeton queenslandicus	AY926292
Aponogetonaceae	Aponogeton	Aponogeton queenslandicus	AY926293
Aponogetonaceae	Aponogeton	Aponogeton queenslandicus	AY926298
Aponogetonaceae	Aponogeton	Aponogeton ranunculiflorus	KJ922044
Aponogetonaceae	Aponogeton	Aponogeton ranunculiflorus	KJ922045
Aponogetonaceae	Aponogeton	Aponogeton ranunculiflorus	KJ922046
Aponogetonaceae	Aponogeton	Aponogeton rehmannii	KJ922049
Aponogetonaceae	Aponogeton	Aponogeton rehmannii	KJ922050
Aponogetonaceae	Aponogeton	Aponogeton rehmannii	KJ922051
Aponogetonaceae	Aponogeton	Aponogeton rehmannii	KJ922052
Aponogetonaceae	Aponogeton	Aponogeton rehmannii	KJ922053
Aponogetonaceae	Aponogeton	Aponogeton rehmannii	KJ922054
Aponogetonaceae	Aponogeton	Aponogeton rehmannii	KJ922055
Aponogetonaceae	Aponogeton	Aponogeton rigidifolius	AY335957
Aponogetonaceae	Aponogeton	Aponogeton rigidifolius	AY926287
Aponogetonaceae	Aponogeton	Aponogeton rigidifolius	KJ922107
Aponogetonaceae	Aponogeton	Aponogeton rigidifolius	KJ922108
Aponogetonaceae	Aponogeton	Aponogeton robinsonii	AY926319
Aponogetonaceae	Aponogeton	Aponogeton robinsonii	HQ456446
Aponogetonaceae	Aponogeton	Aponogeton robinsonii	HQ456447
Aponogetonaceae	Aponogeton	Aponogeton robinsonii	HQ456448
Aponogetonaceae	Aponogeton	Aponogeton robinsonii	HQ456449
Aponogetonaceae	Aponogeton	Aponogeton satarensis	KJ922041
Aponogetonaceae	Aponogeton	Aponogeton satarensis	KJ922042
Aponogetonaceae	Aponogeton	Aponogeton satarensis	KJ922043
Aponogetonaceae	Aponogeton	Aponogeton stachyosporus	AY926303
Aponogetonaceae	Aponogeton	Aponogeton stachyosporus	AY926304
Aponogetonaceae	Aponogeton	Aponogeton stachyosporus	AY926305
Aponogetonaceae	Aponogeton	Aponogeton stachyosporus	AY926306
Aponogetonaceae	Aponogeton	Aponogeton stuhlmannii	KJ922056
Aponogetonaceae	Aponogeton	Aponogeton stuhlmannii	KJ922057
Aponogetonaceae	Aponogeton	Aponogeton stuhlmannii	KJ922058
Aponogetonaceae	Aponogeton	Aponogeton stuhlmannii	KJ922059
Aponogetonaceae	Aponogeton	Aponogeton subconjugatus	KJ922060
Aponogetonaceae	Aponogeton	Aponogeton subconjugatus	KJ922061
Aponogetonaceae	Aponogeton	Aponogeton subconjugatus	KJ922062
Aponogetonaceae	Aponogeton	Aponogeton tenuispicatus	KJ922085
Aponogetonaceae	Aponogeton	Aponogeton tenuispicatus	KJ922086
Aponogetonaceae	Aponogeton	Aponogeton tenuispicatus	KJ922087
Aponogetonaceae	Aponogeton	Aponogeton tenuispicatus	KJ922088
Aponogetonaceae	Aponogeton	Aponogeton tenuispicatus	KJ922089
Aponogetonaceae	Aponogeton	Aponogeton ulvaceus	AY926283
Aponogetonaceae	Aponogeton	Aponogeton ulvaceus	AY926307
Aponogetonaceae	Aponogeton	Aponogeton ulvaceus	AY926312
Aponogetonaceae	Aponogeton	Aponogeton ulvaceus	AY926313
Aponogetonaceae	Aponogeton	Aponogeton ulvaceus	HQ456450
Aponogetonaceae	Aponogeton	Aponogeton undulatus	AY926302
Aponogetonaceae	Aponogeton	Aponogeton vanbruggenii	AY926299
Aponogetonaceae	Aponogeton	Aponogeton vanbruggenii	AY926300
Aponogetonaceae	Aponogeton	Aponogeton vanbruggenii	AY926311
Aponogetonaceae	Aponogeton	Aponogeton vanbruggenii	AY926314
Aponogetonaceae	Aponogeton	Aponogeton womersleyi	HQ456452
Araceae	Arisaema	Arisaema amurense	FJ980445
Araceae	Arisaema	Arisaema amurense	GQ434867
Araceae	Arisaema	Arisaema amurense	KC846109
Araceae	Arisaema	Arisaema amurense	KC846110
Araceae	Arisaema	Arisaema amurense	KC846111
Araceae	Arisaema	Arisaema amurense	KC846115
Araceae	Arisaema	Arisaema amurense	KC846124
Araceae	Arisaema	Arisaema amurense	KC846125
Araceae	Arisaema	Arisaema amurense	KP159326
Araceae	Arisaema	Arisaema amurense	KT634008
Araceae	Arisaema	Arisaema amurense	KT634009
Araceae	Arisaema	Arisaema amurense	KT634010
Araceae	Arisaema	Arisaema amurense	KT634011
Araceae	Arisaema	Arisaema amurense	KT634012
Araceae	Arisaema	Arisaema amurense	KT634013
Araceae	Arisaema	Arisaema amurense	KT634014
Araceae	Arisaema	Arisaema amurense	KT634015
Araceae	Arisaema	Arisaema amurense	KT634016
Araceae	Arisaema	Arisaema amurense	KT634017
Araceae	Arisaema	Arisaema amurense	KT634018
Araceae	Arisaema	Arisaema amurense	KT634019
Araceae	Arisaema	Arisaema amurense	KT634020
Araceae	Arisaema	Arisaema angustatum	AF291914
Araceae	Arisaema	Arisaema erubescens	JF975892
Araceae	Arisaema	Arisaema erubescens	JF975893
Araceae	Arisaema	Arisaema erubescens	JF975894
Araceae	Arisaema	Arisaema erubescens	JF975895
Araceae	Arisaema	Arisaema erubescens	JF975896
Araceae	Arisaema	Arisaema erubescens	JF975897
Araceae	Arisaema	Arisaema erubescens	KM236619
Araceae	Arisaema	Arisaema erubescens	KM236620
Araceae	Arisaema	Arisaema erubescens	KM236621
Araceae	Arisaema	Arisaema erubescens	KT634021
Araceae	Arisaema	Arisaema erubescens	KT634022
Araceae	Arisaema	Arisaema erubescens	KT634023
Araceae	Arisaema	Arisaema flavum	JF975898
Araceae	Arisaema	Arisaema flavum	JF975899
Araceae	Arisaema	Arisaema flavum	JF975900
Araceae	Arisaema	Arisaema heterophyllum	FJ980446
Araceae	Arisaema	Arisaema heterophyllum	GQ434868
Araceae	Arisaema	Arisaema heterophyllum	KC846119
Araceae	Arisaema	Arisaema heterophyllum	KC846120
Araceae	Arisaema	Arisaema heterophyllum	KC846121
Araceae	Arisaema	Arisaema heterophyllum	KP159324
Araceae	Arisaema	Arisaema heterophyllum	KT634024
Araceae	Arisaema	Arisaema heterophyllum	KT634025
Araceae	Arisaema	Arisaema heterophyllum	KT634026
Araceae	Arisaema	Arisaema heterophyllum	KT634027
Araceae	Arisaema	Arisaema heterophyllum	KT634028
Araceae	Arisaema	Arisaema heterophyllum	KT634029
Araceae	Arisaema	Arisaema kishidae	LC012542
Araceae	Arisaema	Arisaema negishii	KT119559
Araceae	Arisaema	Arisaema peninsulae	KT634036
Araceae	Arisaema	Arisaema peninsulae	KT634037
Araceae	Arisaema	Arisaema peninsulae	KT634038
Araceae	Arisaema	Arisaema peninsulae	KT634039
Araceae	Arisaema	Arisaema peninsulae	KT634040
Araceae	Arisaema	Arisaema peninsulae	KT634041
Araceae	Arisaema	Arisaema peninsulae	KT634042
Araceae	Arisaema	Arisaema ringens	AF274295
Araceae	Arisaema	Arisaema ringens	KC846112
Araceae	Arisaema	Arisaema ringens	KC846116
Araceae	Arisaema	Arisaema ringens	KC846117
Araceae	Arisaema	Arisaema ringens	KC846122
Araceae	Arisaema	Arisaema ringens	KC846123
Araceae	Arisaema	Arisaema ringens	KC846126
Araceae	Arisaema	Arisaema ringens	KC846127
Araceae	Arisaema	Arisaema ringens	KC846128
Araceae	Arisaema	Arisaema ringens	KC846129
Araceae	Arisaema	Arisaema ringens	KC846130
Araceae	Arisaema	Arisaema ringens	KC846131
Araceae	Arisaema	Arisaema ringens	KC846132
Araceae	Arisaema	Arisaema ringens	KT634043
Araceae	Arisaema	Arisaema ringens	KT634044
Araceae	Arisaema	Arisaema ringens	KT634045
Araceae	Arisaema	Arisaema ringens	KT634046
Araceae	Arisaema	Arisaema ringens	KT634047
Araceae	Arisaema	Arisaema ringens	KT634048
Araceae	Arisaema	Arisaema serratum	AB605025
Araceae	Arisaema	Arisaema serratum	EF017383
Araceae	Arisaema	Arisaema serratum	LC012546
Araceae	Arisaema	Arisaema serratum	LC012547
Araceae	Arisaema	Arisaema sikokianum	AB513178
Araceae	Arisaema	Arisaema sikokianum	GQ434869
Araceae	Arisaema	Arisaema sikokianum	GQ434870
Araceae	Arisaema	Arisaema sikokianum	GQ434871
Araceae	Arisaema	Arisaema takesimense	KT634030
Araceae	Arisaema	Arisaema takesimense	KT634031
Araceae	Arisaema	Arisaema takesimense	KT634032
Araceae	Arisaema	Arisaema takesimense	KT634033
Araceae	Arisaema	Arisaema takesimense	KT634034
Araceae	Arisaema	Arisaema takesimense	KT634035
Araceae	Arisaema	Arisaema thunbergii	AB894250
Araceae	Arisaema	Arisaema thunbergii	KC846113
Araceae	Arisaema	Arisaema thunbergii	KC846114
Araceae	Arisaema	Arisaema thunbergii	KT633999
Araceae	Arisaema	Arisaema thunbergii	KT634000
Araceae	Arisaema	Arisaema thunbergii	KT634001
Araceae	Arisaema	Arisaema thunbergii	KT634002
Araceae	Arisaema	Arisaema thunbergii	KT634003
Araceae	Arisaema	Arisaema thunbergii	KT634004
Araceae	Arisaema	Arisaema thunbergii	KT634005
Araceae	Arisaema	Arisaema thunbergii	KT634006
Araceae	Arisaema	Arisaema thunbergii	KT634007
Araceae	Arisaema	Arisaema thunbergii	LC014707
Araceae	Arisaema	Arisaema thunbergii	LC014708
Araceae	Arisaema	Arisaema thunbergii	LC014709
Araceae	Arisaema	Arisaema thunbergii	LC014710
Araceae	Arisaema	Arisaema tosaense	AB513179
Araceae	Arisaema	Arisaema tosaense	EF017384
Araceae	Arisaema	Arisaema triphyllum	KC846118
Araceae	Arisaema	Arisaema triphyllum	KF977433
Araceae	Arisaema	Arisaema triphyllum	KT695185
Araceae	Arisaema	Arisaema undulatifolium	AB611695
Araceae	Arisaema	Arisaema wattii	AF469031
Araceae	Arisaema	Arisaema yamatense	LC012543
Araceae	Arisaema	Arisaema yamatense	LC012544
Araceae	Arisaema	Arisaema yamatense	LC012545
Araliaceae	Aralia	Aralia apioides	U66704
Araliaceae	Aralia	Aralia armata	AY233310
Araliaceae	Aralia	Aralia armata	KP092530
Araliaceae	Aralia	Aralia armata	KP092531
Araliaceae	Aralia	Aralia bipinnata	AF273519
Araliaceae	Aralia	Aralia bipinnata	DQ007354
Araliaceae	Aralia	Aralia cachemirica	AY725107
Araliaceae	Aralia	Aralia cachemirica	U66705
Araliaceae	Aralia	Aralia cachemirica	U66706
Araliaceae	Aralia	Aralia californica	AF551720
Araliaceae	Aralia	Aralia californica	U66920
Araliaceae	Aralia	Aralia californica	U66921
Araliaceae	Aralia	Aralia chapaensis	AF273520
Araliaceae	Aralia	Aralia chinensis	AF242256
Araliaceae	Aralia	Aralia chinensis	KX302781
Araliaceae	Aralia	Aralia chinensis	U63181
Araliaceae	Aralia	Aralia continentalis	AJ786231
Araliaceae	Aralia	Aralia continentalis	AJ786232
Araliaceae	Aralia	Aralia continentalis	KT944663
Araliaceae	Aralia	Aralia continentalis	KT944664
Araliaceae	Aralia	Aralia continentalis	KT944665
Araliaceae	Aralia	Aralia continentalis	KT944666
Araliaceae	Aralia	Aralia cordata	AF263372
Araliaceae	Aralia	Aralia cordata	AJ786236
Araliaceae	Aralia	Aralia cordata	GU054649
Araliaceae	Aralia	Aralia cordata	U66922
Araliaceae	Aralia	Aralia cordata	U66923
Araliaceae	Aralia	Aralia dasyphylla	DQ007355
Araliaceae	Aralia	Aralia dasyphylloides	AF273521
Araliaceae	Aralia	Aralia debilis	AF273522
Araliaceae	Aralia	Aralia debilis	AF273523
Araliaceae	Aralia	Aralia decaisneana	KP092532
Araliaceae	Aralia	Aralia decaisneana	KP092533
Araliaceae	Aralia	Aralia echinocaulis	AF273524
Araliaceae	Aralia	Aralia echinocaulis	AF273525
Araliaceae	Aralia	Aralia elata	AF077875
Araliaceae	Aralia	Aralia elata	AF273526
Araliaceae	Aralia	Aralia elata	AF273527
Araliaceae	Aralia	Aralia elata	AF273528
Araliaceae	Aralia	Aralia elata	AJ786233
Araliaceae	Aralia	Aralia elata	AJ786234
Araliaceae	Aralia	Aralia elata	AY271910
Araliaceae	Aralia	Aralia elata	GU054685
Araliaceae	Aralia	Aralia elata	JF980303
Araliaceae	Aralia	Aralia elata	KT380919
Araliaceae	Aralia	Aralia excelsa	AF242231
Araliaceae	Aralia	Aralia excelsa	AY389061
Araliaceae	Aralia	Aralia excelsa	GU054669
Araliaceae	Aralia	Aralia fargesii	U41673
Araliaceae	Aralia	Aralia fargesii	U66924
Araliaceae	Aralia	Aralia finlaysoniana	AF273529
Araliaceae	Aralia	Aralia finlaysoniana	AY233311
Araliaceae	Aralia	Aralia finlaysoniana	GU054665
Araliaceae	Aralia	Aralia foliolosa	AY233312
Araliaceae	Aralia	Aralia foliolosa	AY725108
Araliaceae	Aralia	Aralia franchetii	AY271909
Araliaceae	Aralia	Aralia gigantea	AF242254
Araliaceae	Aralia	Aralia gigantea	AY233313
Araliaceae	Aralia	Aralia gigantea	AY233314
Araliaceae	Aralia	Aralia gigantea	AY725138
Araliaceae	Aralia	Aralia gintungensis	AF273530
Araliaceae	Aralia	Aralia gintungensis	AF273531
Araliaceae	Aralia	Aralia henryi	KC952338
Araliaceae	Aralia	Aralia henryi	U41672
Araliaceae	Aralia	Aralia hiepiana	AY233316
Araliaceae	Aralia	Aralia hispida	U66925
Araliaceae	Aralia	Aralia humilis	AF242230
Araliaceae	Aralia	Aralia kingdon-wardii	AY304827
Araliaceae	Aralia	Aralia kingdon-wardii	AY394570
Araliaceae	Aralia	Aralia kingdon-wardii	AY725109
Araliaceae	Aralia	Aralia leschenaultii	AY233317
Araliaceae	Aralia	Aralia leschenaultii	AY233318
Araliaceae	Aralia	Aralia leschenaultii	AY394569
Araliaceae	Aralia	Aralia lihengiana	AY233315
Araliaceae	Aralia	Aralia malabarica	GU233724
Araliaceae	Aralia	Aralia merrillii	DQ007356
Araliaceae	Aralia	Aralia nudicaulis	U41674
Araliaceae	Aralia	Aralia parasitica	AY233319
Araliaceae	Aralia	Aralia plumosa	AF242255
Araliaceae	Aralia	Aralia racemosa	GU054615
Araliaceae	Aralia	Aralia racemosa	U41675
Araliaceae	Aralia	Aralia racemosa	U66919
Araliaceae	Aralia	Aralia racemosa	U66926
Araliaceae	Aralia	Aralia racemosa	U66929
Araliaceae	Aralia	Aralia scopulorum	U66927
Araliaceae	Aralia	Aralia searelliana	AF273532
Araliaceae	Aralia	Aralia soratensis	KF591480
Araliaceae	Aralia	Aralia spinifolia	KP092534
Araliaceae	Aralia	Aralia spinifolia	U41676
Araliaceae	Aralia	Aralia spinosa	AF273533
Araliaceae	Aralia	Aralia spinosa	GU054699
Araliaceae	Aralia	Aralia spinosa	U66928
Araliaceae	Aralia	Aralia stellata	GU054650
Araliaceae	Aralia	Aralia stellata	KF591481
Araliaceae	Aralia	Aralia stipulata	AF273534
Araliaceae	Aralia	Aralia stipulata	AF273535
Araliaceae	Aralia	Aralia stipulata	AF273536
Araliaceae	Aralia	Aralia stipulata	AF273538
Araliaceae	Aralia	Aralia stipulata	GU054700
Araliaceae	Aralia	Aralia stipulata	U41677
Araliaceae	Aralia	Aralia subcordata	DQ007357
Araliaceae	Aralia	Aralia thomsonii	DQ007358
Araliaceae	Aralia	Aralia undulata	AF273539
Araliaceae	Aralia	Aralia undulata	AF273540
Araliaceae	Aralia	Aralia vietnamensis	AF273541
Araliaceae	Aralia	Aralia vietnamensis	GU054666
Araliaceae	Brassaiopsis	Brassaiopsis aculeata	AY304772
Araliaceae	Brassaiopsis	Brassaiopsis aculeata	AY725110
Araliaceae	Brassaiopsis	Brassaiopsis cf	AY304778
Araliaceae	Brassaiopsis	Brassaiopsis ciliata	AF551723
Araliaceae	Brassaiopsis	Brassaiopsis ciliata	AY304774
Araliaceae	Brassaiopsis	Brassaiopsis ciliata	AY304775
Araliaceae	Brassaiopsis	Brassaiopsis ciliata	AY304779
Araliaceae	Brassaiopsis	Brassaiopsis ciliata	AY304780
Araliaceae	Brassaiopsis	Brassaiopsis ciliata	KF591482
Araliaceae	Brassaiopsis	Brassaiopsis elegans	DQ007363
Araliaceae	Brassaiopsis	Brassaiopsis fatsioides	AF551725
Araliaceae	Brassaiopsis	Brassaiopsis fatsioides	AY304776
Araliaceae	Brassaiopsis	Brassaiopsis fatsioides	AY304777
Araliaceae	Brassaiopsis	Brassaiopsis fatsioides	AY304781
Araliaceae	Brassaiopsis	Brassaiopsis fatsioides	AY304782
Araliaceae	Brassaiopsis	Brassaiopsis fatsioides	AY304803
Araliaceae	Brassaiopsis	Brassaiopsis ferruginea	AY304783
Araliaceae	Brassaiopsis	Brassaiopsis ferruginea	AY304784
Araliaceae	Brassaiopsis	Brassaiopsis ficifolia	AF551722
Araliaceae	Brassaiopsis	Brassaiopsis ficifolia	DQ007403
Araliaceae	Brassaiopsis	Brassaiopsis ficifolia	EF152169
Araliaceae	Brassaiopsis	Brassaiopsis glomerulata	AY256901
Araliaceae	Brassaiopsis	Brassaiopsis glomerulata	AY304785
Araliaceae	Brassaiopsis	Brassaiopsis glomerulata	AY304786
Araliaceae	Brassaiopsis	Brassaiopsis glomerulata	AY304787
Araliaceae	Brassaiopsis	Brassaiopsis glomerulata	AY304788
Araliaceae	Brassaiopsis	Brassaiopsis glomerulata	AY304789
Araliaceae	Brassaiopsis	Brassaiopsis glomerulata	AY304790
Araliaceae	Brassaiopsis	Brassaiopsis glomerulata	AY304791
Araliaceae	Brassaiopsis	Brassaiopsis glomerulata	AY725111
Araliaceae	Brassaiopsis	Brassaiopsis glomerulata	KF591483
Araliaceae	Brassaiopsis	Brassaiopsis glomerulata	KR531854
Araliaceae	Brassaiopsis	Brassaiopsis glomerulata	KR531855
Araliaceae	Brassaiopsis	Brassaiopsis glomerulata	KR531856
Araliaceae	Brassaiopsis	Brassaiopsis glomerulata	KR531857
Araliaceae	Brassaiopsis	Brassaiopsis glomerulata	KR531858
Araliaceae	Brassaiopsis	Brassaiopsis glomerulata	KR531859
Araliaceae	Brassaiopsis	Brassaiopsis glomerulata	KR531860
Araliaceae	Brassaiopsis	Brassaiopsis glomerulata	KR531861
Araliaceae	Brassaiopsis	Brassaiopsis glomerulata	KR531862
Araliaceae	Brassaiopsis	Brassaiopsis gracilis	AF551721
Araliaceae	Brassaiopsis	Brassaiopsis gracilis	AY304792
Araliaceae	Brassaiopsis	Brassaiopsis gracilis	AY304793
Araliaceae	Brassaiopsis	Brassaiopsis griffithii	AY725116
Araliaceae	Brassaiopsis	Brassaiopsis grushvitzkyi	AF551728
Araliaceae	Brassaiopsis	Brassaiopsis grushvitzkyi	AY304794
Araliaceae	Brassaiopsis	Brassaiopsis grushvitzkyi	AY389037
Araliaceae	Brassaiopsis	Brassaiopsis hainla	AF242251
Araliaceae	Brassaiopsis	Brassaiopsis hainla	AY304773
Araliaceae	Brassaiopsis	Brassaiopsis hainla	AY304795
Araliaceae	Brassaiopsis	Brassaiopsis hainla	AY304796
Araliaceae	Brassaiopsis	Brassaiopsis hainla	AY304797
Araliaceae	Brassaiopsis	Brassaiopsis hainla	AY304798
Araliaceae	Brassaiopsis	Brassaiopsis hainla	AY304799
Araliaceae	Brassaiopsis	Brassaiopsis hainla	AY389028
Araliaceae	Brassaiopsis	Brassaiopsis hainla	AY725112
Araliaceae	Brassaiopsis	Brassaiopsis hainla	AY725113
Araliaceae	Brassaiopsis	Brassaiopsis hispida	AY304800
Araliaceae	Brassaiopsis	Brassaiopsis hispida	AY725115
Araliaceae	Brassaiopsis	Brassaiopsis hispida	AY725117
Araliaceae	Brassaiopsis	Brassaiopsis hispida	EF152170
Araliaceae	Brassaiopsis	Brassaiopsis hispida	JX106268
Araliaceae	Brassaiopsis	Brassaiopsis malayana	DQ007367
Araliaceae	Brassaiopsis	Brassaiopsis mitis	AF242235
Araliaceae	Brassaiopsis	Brassaiopsis mitis	AF551726
Araliaceae	Brassaiopsis	Brassaiopsis mitis	AY304801
Araliaceae	Brassaiopsis	Brassaiopsis moumingensis	AY304814
Araliaceae	Brassaiopsis	Brassaiopsis moumingensis	AY304815
Araliaceae	Brassaiopsis	Brassaiopsis palmipes	AY304802
Araliaceae	Brassaiopsis	Brassaiopsis palmipes	AY304804
Araliaceae	Brassaiopsis	Brassaiopsis palmipes	AY304805
Araliaceae	Brassaiopsis	Brassaiopsis phanrangensis	AF551724
Araliaceae	Brassaiopsis	Brassaiopsis phanrangensis	AY304806
Araliaceae	Brassaiopsis	Brassaiopsis polyacantha	DQ007364
Araliaceae	Brassaiopsis	Brassaiopsis producta	AY256900
Araliaceae	Brassaiopsis	Brassaiopsis producta	AY304807
Araliaceae	Brassaiopsis	Brassaiopsis shweliensis	AY304808
Araliaceae	Brassaiopsis	Brassaiopsis shweliensis	AY304809
Araliaceae	Brassaiopsis	Brassaiopsis shweliensis	AY304810
Araliaceae	Brassaiopsis	Brassaiopsis shweliensis	AY725114
Araliaceae	Brassaiopsis	Brassaiopsis simplex	DQ007366
Araliaceae	Brassaiopsis	Brassaiopsis simplicifolia	AY725118
Araliaceae	Brassaiopsis	Brassaiopsis stellata	AY304811
Araliaceae	Brassaiopsis	Brassaiopsis sumatrana	DQ007365
Araliaceae	Brassaiopsis	Brassaiopsis tripteris	AY256898
Araliaceae	Brassaiopsis	Brassaiopsis tripteris	AY304812
Araliaceae	Brassaiopsis	Brassaiopsis tripteris	AY304813
Araliaceae	Dendropanax	Dendropanax arboreus	AF551737
Araliaceae	Dendropanax	Dendropanax arboreus	AY389033
Araliaceae	Dendropanax	Dendropanax arboreus	GU054670
Araliaceae	Dendropanax	Dendropanax arboreus	GU054692
Araliaceae	Dendropanax	Dendropanax bolivianus	GU054671
Araliaceae	Dendropanax	Dendropanax bolivianus	GU054672
Araliaceae	Dendropanax	Dendropanax burmanicus	GU054616
Araliaceae	Dendropanax	Dendropanax burmanicus	GU054686
Araliaceae	Dendropanax	Dendropanax caucanus	GU054631
Araliaceae	Dendropanax	Dendropanax chevalieri	GU054668
Araliaceae	Dendropanax	Dendropanax confertus	GU054698
Araliaceae	Dendropanax	Dendropanax cuneatus	GU054674
Araliaceae	Dendropanax	Dendropanax cuneifolius	GU054667
Araliaceae	Dendropanax	Dendropanax dentiger	DQ007369
Araliaceae	Dendropanax	Dendropanax dentiger	GU054614
Araliaceae	Dendropanax	Dendropanax dentiger	GU054654
Araliaceae	Dendropanax	Dendropanax dentiger	GU054694
Araliaceae	Dendropanax	Dendropanax dentiger	KP092535
Araliaceae	Dendropanax	Dendropanax dentiger	KP092536
Araliaceae	Dendropanax	Dendropanax gonatopodus	GU054632
Araliaceae	Dendropanax	Dendropanax gonatopodus	GU054681
Araliaceae	Dendropanax	Dendropanax gonatopodus	GU054690
Araliaceae	Dendropanax	Dendropanax gonatopodus	KC952402
Araliaceae	Dendropanax	Dendropanax hainanensis	AF242236
Araliaceae	Dendropanax	Dendropanax hainanensis	DQ007402
Araliaceae	Dendropanax	Dendropanax hainanensis	GU054655
Araliaceae	Dendropanax	Dendropanax lancifolius	DQ007370
Araliaceae	Dendropanax	Dendropanax lancifolius	GU054679
Araliaceae	Dendropanax	Dendropanax latilobus	GU054656
Araliaceae	Dendropanax	Dendropanax macropodus	GU054620
Araliaceae	Dendropanax	Dendropanax maingayi	DQ007371
Araliaceae	Dendropanax	Dendropanax morbifer	AH009474
Araliaceae	Dendropanax	Dendropanax morbifer	AH009475
Araliaceae	Dendropanax	Dendropanax morbifer	AH009476
Araliaceae	Dendropanax	Dendropanax morbifer	KT380923
Araliaceae	Dendropanax	Dendropanax oliganthus	GU054673
Araliaceae	Dendropanax	Dendropanax oligodontus	GU054689
Araliaceae	Dendropanax	Dendropanax pallidus	GU054696
Araliaceae	Dendropanax	Dendropanax palustris	GU054652
Araliaceae	Dendropanax	Dendropanax palustris	GU054658
Araliaceae	Dendropanax	Dendropanax poilanei	GU054676
Araliaceae	Dendropanax	Dendropanax poilanei	GU054677
Araliaceae	Dendropanax	Dendropanax praestans	GU054657
Araliaceae	Dendropanax	Dendropanax praestans	GU054659
Araliaceae	Dendropanax	Dendropanax productus	GU054687
Araliaceae	Dendropanax	Dendropanax proteus	AF242237
Araliaceae	Dendropanax	Dendropanax proteus	GU054621
Araliaceae	Dendropanax	Dendropanax proteus	KP092537
Araliaceae	Dendropanax	Dendropanax proteus	KP092538
Araliaceae	Dendropanax	Dendropanax ravenii	GU054635
Araliaceae	Dendropanax	Dendropanax schippii	GU054682
Araliaceae	Dendropanax	Dendropanax sessiliflorus	DQ007401
Araliaceae	Dendropanax	Dendropanax sessiliflorus	EF152174
Araliaceae	Dendropanax	Dendropanax sessiliflorus	GU054622
Araliaceae	Dendropanax	Dendropanax trifidus	AF242238
Araliaceae	Dendropanax	Dendropanax umbellatus	GU054675
Araliaceae	Oplopanax	Oplopanax elatus	AJ786237
Araliaceae	Oplopanax	Oplopanax elatus	AY389043
Araliaceae	Oplopanax	Oplopanax elatus	GU054662
Araliaceae	Oplopanax	Oplopanax horridus	AF551740
Araliaceae	Oplopanax	Oplopanax horridus	AY389044
Araliaceae	Oplopanax	Oplopanax japonicus	AF242249
Araliaceae	Panax	Panax assamicus	AY233320
Araliaceae	Panax	Panax assamicus	AY233321
Araliaceae	Panax	Panax assamicus	AY233322
Araliaceae	Panax	Panax assamicus	AY725135
Araliaceae	Panax	Panax assamicus	AY725136
Araliaceae	Panax	Panax assamicus	FJ853614
Araliaceae	Panax	Panax assamicus	FJ853615
Araliaceae	Panax	Panax assamicus	FJ853618
Araliaceae	Panax	Panax assamicus	FJ853619
Araliaceae	Panax	Panax assamicus	FJ872547
Araliaceae	Panax	Panax assamicus	FJ872549
Araliaceae	Panax	Panax assamicus	FJ872553
Araliaceae	Panax	Panax assamicus	FJ872555
Araliaceae	Panax	Panax assamicus	FJ872556
Araliaceae	Panax	Panax assamicus	HQ141398
Araliaceae	Panax	Panax assamicus	HQ141399
Araliaceae	Panax	Panax assamicus	HQ141400
Araliaceae	Panax	Panax assamicus	HQ141401
Araliaceae	Panax	Panax assamicus	HQ141402
Araliaceae	Panax	Panax assamicus	HQ141403
Araliaceae	Panax	Panax assamicus	HQ141404
Araliaceae	Panax	Panax assamicus	KM365082
Araliaceae	Panax	Panax assamicus	KM365083
Araliaceae	Panax	Panax assamicus	KM377619
Araliaceae	Panax	Panax ginseng	AB043871
Araliaceae	Panax	Panax ginseng	AB043872
Araliaceae	Panax	Panax ginseng	AF274532
Araliaceae	Panax	Panax ginseng	AF274533
Araliaceae	Panax	Panax ginseng	AF274534
Araliaceae	Panax	Panax ginseng	AJ786235
Araliaceae	Panax	Panax ginseng	AY233326
Araliaceae	Panax	Panax ginseng	AY548192
Araliaceae	Panax	Panax ginseng	DQ284918
Araliaceae	Panax	Panax ginseng	DQ339097
Araliaceae	Panax	Panax ginseng	DQ339098
Araliaceae	Panax	Panax ginseng	DQ339099
Araliaceae	Panax	Panax ginseng	EU592017
Araliaceae	Panax	Panax ginseng	EU592020
Araliaceae	Panax	Panax ginseng	EU592021
Araliaceae	Panax	Panax ginseng	EU592025
Araliaceae	Panax	Panax ginseng	EU592027
Araliaceae	Panax	Panax ginseng	EU592029
Araliaceae	Panax	Panax ginseng	FJ593178
Araliaceae	Panax	Panax ginseng	HM446498
Araliaceae	Panax	Panax ginseng	HM446499
Araliaceae	Panax	Panax ginseng	HM446500
Araliaceae	Panax	Panax ginseng	HM446501
Araliaceae	Panax	Panax ginseng	HM446502
Araliaceae	Panax	Panax ginseng	HM446503
Araliaceae	Panax	Panax ginseng	HM446504
Araliaceae	Panax	Panax ginseng	HQ112415
Araliaceae	Panax	Panax ginseng	HQ112416
Araliaceae	Panax	Panax ginseng	JF421520
Araliaceae	Panax	Panax ginseng	JF778860
Araliaceae	Panax	Panax ginseng	JX996141
Araliaceae	Panax	Panax ginseng	KF680553
Araliaceae	Panax	Panax ginseng	KF727964
Araliaceae	Panax	Panax ginseng	KF727965
Araliaceae	Panax	Panax ginseng	KF727966
Araliaceae	Panax	Panax ginseng	KF727967
Araliaceae	Panax	Panax ginseng	KF727968
Araliaceae	Panax	Panax ginseng	KF727969
Araliaceae	Panax	Panax ginseng	KF727970
Araliaceae	Panax	Panax ginseng	KF727971
Araliaceae	Panax	Panax ginseng	KF727972
Araliaceae	Panax	Panax ginseng	KF727973
Araliaceae	Panax	Panax ginseng	KF727974
Araliaceae	Panax	Panax ginseng	KF727975
Araliaceae	Panax	Panax ginseng	KM036295
Araliaceae	Panax	Panax ginseng	KM036296
Araliaceae	Panax	Panax ginseng	KM207666
Araliaceae	Panax	Panax ginseng	KM207667
Araliaceae	Panax	Panax ginseng	KM207668
Araliaceae	Panax	Panax ginseng	KM207669
Araliaceae	Panax	Panax ginseng	KM207670
Araliaceae	Panax	Panax ginseng	KM207671
Araliaceae	Panax	Panax ginseng	KM207672
Araliaceae	Panax	Panax ginseng	KM207673
Araliaceae	Panax	Panax ginseng	KM207674
Araliaceae	Panax	Panax ginseng	KP265316
Araliaceae	Panax	Panax ginseng	KP265317
Araliaceae	Panax	Panax ginseng	KP265318
Araliaceae	Panax	Panax ginseng	KP265319
Araliaceae	Panax	Panax ginseng	KT285104
Araliaceae	Panax	Panax ginseng	KT285105
Araliaceae	Panax	Panax ginseng	KT285106
Araliaceae	Panax	Panax ginseng	KT285155
Araliaceae	Panax	Panax ginseng	KT285156
Araliaceae	Panax	Panax ginseng	KT285157
Araliaceae	Panax	Panax ginseng	KT365801
Araliaceae	Panax	Panax ginseng	KT898210
Araliaceae	Panax	Panax ginseng	KU886053
Araliaceae	Panax	Panax ginseng	KX302753
Araliaceae	Panax	Panax ginseng	KX302754
Araliaceae	Panax	Panax ginseng	KX302815
Araliaceae	Panax	Panax ginseng	KX302816
Araliaceae	Panax	Panax ginseng	KX302817
Araliaceae	Panax	Panax ginseng	KX302818
Araliaceae	Panax	Panax ginseng	KX302819
Araliaceae	Panax	Panax ginseng	KX302820
Araliaceae	Panax	Panax ginseng	KX302821
Araliaceae	Panax	Panax ginseng	KX302822
Araliaceae	Panax	Panax ginseng	U41680
Araliaceae	Panax	Panax ginseng	U41681
Araliaceae	Panax	Panax ginseng	U41682
Araliaceae	Panax	Panax japonicus	AB569092
Araliaceae	Panax	Panax japonicus	AF263373
Araliaceae	Panax	Panax japonicus	AY233323
Araliaceae	Panax	Panax japonicus	AY233324
Araliaceae	Panax	Panax japonicus	AY233325
Araliaceae	Panax	Panax japonicus	AY271911
Araliaceae	Panax	Panax japonicus	AY271912
Araliaceae	Panax	Panax japonicus	AY271913
Araliaceae	Panax	Panax japonicus	AY271914
Araliaceae	Panax	Panax japonicus	AY271915
Araliaceae	Panax	Panax japonicus	AY271916
Araliaceae	Panax	Panax japonicus	AY271918
Araliaceae	Panax	Panax japonicus	AY725134
Araliaceae	Panax	Panax japonicus	FJ853613
Araliaceae	Panax	Panax japonicus	FJ853616
Araliaceae	Panax	Panax japonicus	FJ872546
Araliaceae	Panax	Panax japonicus	FJ872548
Araliaceae	Panax	Panax japonicus	FJ872550
Araliaceae	Panax	Panax japonicus	FJ872551
Araliaceae	Panax	Panax japonicus	FJ872552
Araliaceae	Panax	Panax japonicus	FJ980423
Araliaceae	Panax	Panax japonicus	FJ980424
Araliaceae	Panax	Panax japonicus	FJ980425
Araliaceae	Panax	Panax japonicus	GQ434780
Araliaceae	Panax	Panax japonicus	GQ434781
Araliaceae	Panax	Panax japonicus	GQ434782
Araliaceae	Panax	Panax japonicus	GQ434783
Araliaceae	Panax	Panax japonicus	HM446505
Araliaceae	Panax	Panax japonicus	HQ112362
Araliaceae	Panax	Panax japonicus	HQ112363
Araliaceae	Panax	Panax japonicus	HQ112364
Araliaceae	Panax	Panax japonicus	HQ112365
Araliaceae	Panax	Panax japonicus	HQ112366
Araliaceae	Panax	Panax japonicus	HQ112367
Araliaceae	Panax	Panax japonicus	HQ112368
Araliaceae	Panax	Panax japonicus	HQ112369
Araliaceae	Panax	Panax japonicus	HQ112370
Araliaceae	Panax	Panax japonicus	HQ112371
Araliaceae	Panax	Panax japonicus	HQ112372
Araliaceae	Panax	Panax japonicus	HQ112373
Araliaceae	Panax	Panax japonicus	HQ112374
Araliaceae	Panax	Panax japonicus	HQ112375
Araliaceae	Panax	Panax japonicus	HQ112376
Araliaceae	Panax	Panax japonicus	HQ112377
Araliaceae	Panax	Panax japonicus	HQ112378
Araliaceae	Panax	Panax japonicus	HQ112379
Araliaceae	Panax	Panax japonicus	HQ112380
Araliaceae	Panax	Panax japonicus	HQ112381
Araliaceae	Panax	Panax japonicus	HQ112382
Araliaceae	Panax	Panax japonicus	HQ112383
Araliaceae	Panax	Panax japonicus	HQ112384
Araliaceae	Panax	Panax japonicus	HQ112385
Araliaceae	Panax	Panax japonicus	HQ112386
Araliaceae	Panax	Panax japonicus	HQ112387
Araliaceae	Panax	Panax japonicus	HQ112388
Araliaceae	Panax	Panax japonicus	HQ112389
Araliaceae	Panax	Panax japonicus	HQ112390
Araliaceae	Panax	Panax japonicus	HQ112391
Araliaceae	Panax	Panax japonicus	HQ112392
Araliaceae	Panax	Panax japonicus	HQ112393
Araliaceae	Panax	Panax japonicus	HQ112394
Araliaceae	Panax	Panax japonicus	HQ112395
Araliaceae	Panax	Panax japonicus	HQ112396
Araliaceae	Panax	Panax japonicus	HQ112397
Araliaceae	Panax	Panax japonicus	HQ112398
Araliaceae	Panax	Panax japonicus	HQ112399
Araliaceae	Panax	Panax japonicus	HQ112400
Araliaceae	Panax	Panax japonicus	HQ112401
Araliaceae	Panax	Panax japonicus	HQ112402
Araliaceae	Panax	Panax japonicus	HQ112403
Araliaceae	Panax	Panax japonicus	HQ112404
Araliaceae	Panax	Panax japonicus	HQ112405
Araliaceae	Panax	Panax japonicus	HQ112406
Araliaceae	Panax	Panax japonicus	HQ112407
Araliaceae	Panax	Panax japonicus	HQ112408
Araliaceae	Panax	Panax japonicus	HQ112409
Araliaceae	Panax	Panax japonicus	HQ112410
Araliaceae	Panax	Panax japonicus	HQ112411
Araliaceae	Panax	Panax japonicus	HQ112412
Araliaceae	Panax	Panax japonicus	HQ112413
Araliaceae	Panax	Panax japonicus	HQ112414
Araliaceae	Panax	Panax japonicus	HQ112417
Araliaceae	Panax	Panax japonicus	HQ112418
Araliaceae	Panax	Panax japonicus	HQ112419
Araliaceae	Panax	Panax japonicus	HQ112420
Araliaceae	Panax	Panax japonicus	HQ112421
Araliaceae	Panax	Panax japonicus	HQ112422
Araliaceae	Panax	Panax japonicus	HQ112423
Araliaceae	Panax	Panax japonicus	HQ112424
Araliaceae	Panax	Panax japonicus	HQ112425
Araliaceae	Panax	Panax japonicus	HQ112426
Araliaceae	Panax	Panax japonicus	HQ112427
Araliaceae	Panax	Panax japonicus	HQ112428
Araliaceae	Panax	Panax japonicus	HQ112429
Araliaceae	Panax	Panax japonicus	HQ112430
Araliaceae	Panax	Panax japonicus	HQ112431
Araliaceae	Panax	Panax japonicus	HQ112432
Araliaceae	Panax	Panax japonicus	HQ112433
Araliaceae	Panax	Panax japonicus	HQ112447
Araliaceae	Panax	Panax japonicus	HQ112448
Araliaceae	Panax	Panax japonicus	HQ112449
Araliaceae	Panax	Panax japonicus	HQ112450
Araliaceae	Panax	Panax japonicus	HQ112451
Araliaceae	Panax	Panax japonicus	HQ112452
Araliaceae	Panax	Panax japonicus	HQ112453
Araliaceae	Panax	Panax japonicus	HQ112454
Araliaceae	Panax	Panax japonicus	HQ112455
Araliaceae	Panax	Panax japonicus	HQ112456
Araliaceae	Panax	Panax japonicus	HQ588762
Araliaceae	Panax	Panax japonicus	HQ588763
Araliaceae	Panax	Panax japonicus	HQ588764
Araliaceae	Panax	Panax japonicus	HQ588765
Araliaceae	Panax	Panax japonicus	HQ588766
Araliaceae	Panax	Panax japonicus	HQ588767
Araliaceae	Panax	Panax japonicus	HQ588768
Araliaceae	Panax	Panax japonicus	HQ588769
Araliaceae	Panax	Panax japonicus	HQ588770
Araliaceae	Panax	Panax japonicus	HQ588771
Araliaceae	Panax	Panax japonicus	HQ588772
Araliaceae	Panax	Panax japonicus	HQ588773
Araliaceae	Panax	Panax japonicus	HQ588774
Araliaceae	Panax	Panax japonicus	HQ588775
Araliaceae	Panax	Panax japonicus	HQ588776
Araliaceae	Panax	Panax japonicus	JF421521
Araliaceae	Panax	Panax japonicus	JF421522
Araliaceae	Panax	Panax japonicus	KJ559418
Araliaceae	Panax	Panax japonicus	KJ559419
Araliaceae	Panax	Panax japonicus	KJ559420
Araliaceae	Panax	Panax japonicus	KJ559421
Araliaceae	Panax	Panax japonicus	KJ559422
Araliaceae	Panax	Panax japonicus	KJ740652
Araliaceae	Panax	Panax japonicus	KM377621
Araliaceae	Panax	Panax japonicus	KM377622
Araliaceae	Panax	Panax japonicus	KT380920
Araliaceae	Panax	Panax japonicus	U41678
Araliaceae	Panax	Panax japonicus	U41679
Araliaceae	Panax	Panax japonicus	U41701
Araliaceae	Panax	Panax japonicus	U41702
Araliaceae	Panax	Panax notoginseng	AY271919
Araliaceae	Panax	Panax notoginseng	HQ112434
Araliaceae	Panax	Panax notoginseng	HQ112435
Araliaceae	Panax	Panax notoginseng	HQ112436
Araliaceae	Panax	Panax notoginseng	JF778863
Araliaceae	Panax	Panax notoginseng	JQ764991
Araliaceae	Panax	Panax notoginseng	JQ764992
Araliaceae	Panax	Panax notoginseng	JQ764993
Araliaceae	Panax	Panax notoginseng	JX680329
Araliaceae	Panax	Panax notoginseng	JX996143
Araliaceae	Panax	Panax notoginseng	JX996144
Araliaceae	Panax	Panax notoginseng	JX996145
Araliaceae	Panax	Panax notoginseng	KP218723
Araliaceae	Panax	Panax notoginseng	KP218724
Araliaceae	Panax	Panax notoginseng	KP218725
Araliaceae	Panax	Panax notoginseng	KP218726
Araliaceae	Panax	Panax notoginseng	KP218727
Araliaceae	Panax	Panax notoginseng	KP218728
Araliaceae	Panax	Panax notoginseng	KP218729
Araliaceae	Panax	Panax notoginseng	KP218730
Araliaceae	Panax	Panax notoginseng	KP218731
Araliaceae	Panax	Panax notoginseng	KP218732
Araliaceae	Panax	Panax notoginseng	KP218733
Araliaceae	Panax	Panax notoginseng	KP218734
Araliaceae	Panax	Panax notoginseng	KP218735
Araliaceae	Panax	Panax notoginseng	KP218736
Araliaceae	Panax	Panax notoginseng	KP218737
Araliaceae	Panax	Panax notoginseng	KP218738
Araliaceae	Panax	Panax notoginseng	KP218739
Araliaceae	Panax	Panax notoginseng	KP218740
Araliaceae	Panax	Panax notoginseng	KR082769
Araliaceae	Panax	Panax notoginseng	KT285074
Araliaceae	Panax	Panax notoginseng	KT285075
Araliaceae	Panax	Panax notoginseng	KT285076
Araliaceae	Panax	Panax notoginseng	KT285110
Araliaceae	Panax	Panax notoginseng	KT285111
Araliaceae	Panax	Panax notoginseng	KT285112
Araliaceae	Panax	Panax notoginseng	KT365806
Araliaceae	Panax	Panax notoginseng	KT380921
Araliaceae	Panax	Panax notoginseng	KX302757
Araliaceae	Panax	Panax notoginseng	KX302825
Araliaceae	Panax	Panax notoginseng	KX302826
Araliaceae	Panax	Panax notoginseng	KX302827
Araliaceae	Panax	Panax notoginseng	KX302828
Araliaceae	Panax	Panax notoginseng	KX302829
Araliaceae	Panax	Panax notoginseng	KX302830
Araliaceae	Panax	Panax notoginseng	KX302831
Araliaceae	Panax	Panax notoginseng	KX302832
Araliaceae	Panax	Panax notoginseng	KX302833
Araliaceae	Panax	Panax notoginseng	U41684
Araliaceae	Panax	Panax notoginseng	U41685
Araliaceae	Panax	Panax omeiensis	U41686
Araliaceae	Panax	Panax omeiensis	U41692
Araliaceae	Panax	Panax pseudoginseng	AY233327
Araliaceae	Panax	Panax pseudoginseng	AY271917
Araliaceae	Panax	Panax pseudoginseng	AY389046
Araliaceae	Panax	Panax pseudoginseng	FJ853617
Araliaceae	Panax	Panax pseudoginseng	HQ112437
Araliaceae	Panax	Panax pseudoginseng	HQ112438
Araliaceae	Panax	Panax pseudoginseng	KM887432
Araliaceae	Panax	Panax pseudoginseng	U41693
Araliaceae	Panax	Panax pseudoginseng	U41694
Araliaceae	Panax	Panax quinquefolius	FJ606755
Araliaceae	Panax	Panax quinquefolius	HM446506
Araliaceae	Panax	Panax quinquefolius	HQ112439
Araliaceae	Panax	Panax quinquefolius	HQ112440
Araliaceae	Panax	Panax quinquefolius	JF778873
Araliaceae	Panax	Panax quinquefolius	JF778874
Araliaceae	Panax	Panax quinquefolius	JX996142
Araliaceae	Panax	Panax quinquefolius	KM036297
Araliaceae	Panax	Panax quinquefolius	KP265320
Araliaceae	Panax	Panax quinquefolius	KT285077
Araliaceae	Panax	Panax quinquefolius	KT285078
Araliaceae	Panax	Panax quinquefolius	KT285079
Araliaceae	Panax	Panax quinquefolius	KT365807
Araliaceae	Panax	Panax quinquefolius	KU886049
Araliaceae	Panax	Panax quinquefolius	KU886050
Araliaceae	Panax	Panax quinquefolius	KU886051
Araliaceae	Panax	Panax quinquefolius	KU886052
Araliaceae	Panax	Panax quinquefolius	KU886054
Araliaceae	Panax	Panax quinquefolius	KX302838
Araliaceae	Panax	Panax quinquefolius	KX302839
Araliaceae	Panax	Panax quinquefolius	KX302840
Araliaceae	Panax	Panax quinquefolius	KX302841
Araliaceae	Panax	Panax quinquefolius	KX302842
Araliaceae	Panax	Panax quinquefolius	KX302843
Araliaceae	Panax	Panax quinquefolius	KX302844
Araliaceae	Panax	Panax quinquefolius	KX302845
Araliaceae	Panax	Panax quinquefolius	KX302846
Araliaceae	Panax	Panax quinquefolius	KX302847
Araliaceae	Panax	Panax quinquefolius	U41687
Araliaceae	Panax	Panax quinquefolius	U41688
Araliaceae	Panax	Panax quinquefolius	U41689
Araliaceae	Panax	Panax shangianus	AY233328
Araliaceae	Panax	Panax stipuleanatus	AY271921
Araliaceae	Panax	Panax stipuleanatus	AY271922
Araliaceae	Panax	Panax stipuleanatus	HQ112441
Araliaceae	Panax	Panax stipuleanatus	HQ112442
Araliaceae	Panax	Panax stipuleanatus	HQ112443
Araliaceae	Panax	Panax stipuleanatus	HQ112444
Araliaceae	Panax	Panax stipuleanatus	JX680330
Araliaceae	Panax	Panax stipuleanatus	KJ418196
Araliaceae	Panax	Panax stipuleanatus	KJ418197
Araliaceae	Panax	Panax stipuleanatus	KJ418198
Araliaceae	Panax	Panax stipuleanatus	KX768323
Araliaceae	Panax	Panax stipuleanatus	KX768324
Araliaceae	Panax	Panax stipuleanatus	U41695
Araliaceae	Panax	Panax stipuleanatus	U41696
Araliaceae	Panax	Panax trifolius	GU054701
Araliaceae	Panax	Panax trifolius	HQ112445
Araliaceae	Panax	Panax trifolius	HQ112446
Araliaceae	Panax	Panax trifolius	U41697
Araliaceae	Panax	Panax trifolius	U41698
Araliaceae	Panax	Panax variabilis	AY233329
Araliaceae	Panax	Panax variabilis	AY233330
Araliaceae	Panax	Panax variabilis	AY233331
Araliaceae	Panax	Panax variabilis	AY271923
Araliaceae	Panax	Panax variabilis	FJ872554
Araliaceae	Panax	Panax variabilis	FJ872557
Araliaceae	Schefflera	Schefflera actinophylla	AF242245
Araliaceae	Schefflera	Schefflera actinophylla	KC952372
Araliaceae	Schefflera	Schefflera acuminata	GU004064
Araliaceae	Schefflera	Schefflera acuminata	GU004065
Araliaceae	Schefflera	Schefflera acuminata	KC952327
Araliaceae	Schefflera	Schefflera aff. dentata Lowry 5234	AY955451
Araliaceae	Schefflera	Schefflera aff. jahnii Neill 12609	AY955460
Araliaceae	Schefflera	Schefflera aff. lilacina Clark 7771	GU004088
Araliaceae	Schefflera	Schefflera aff. longipetiolata Fiaschi 3117	GU004089
Araliaceae	Schefflera	Schefflera aff. lorentzii Lowry 5248	AY955461
Araliaceae	Schefflera	Schefflera aff. paniculitomentosa Repizzo 250	GU004103
Araliaceae	Schefflera	Schefflera aff. robusta Monro 4971	GU004097
Araliaceae	Schefflera	Schefflera aff. sandiana Neill 11260	AY955472
Araliaceae	Schefflera	Schefflera aff. schultzei Lowry 5252	AY955473
Araliaceae	Schefflera	Schefflera aff. varisiana Amorim 4542	GU004112
Araliaceae	Schefflera	Schefflera aff. versteegii Lowry 5254	AY955488
Araliaceae	Schefflera	Schefflera angkae	JF284840
Araliaceae	Schefflera	Schefflera angulata	GU004066
Araliaceae	Schefflera	Schefflera angustissima	GU004028
Araliaceae	Schefflera	Schefflera arboricola	AF242243
Araliaceae	Schefflera	Schefflera arboricola	KC952364
Araliaceae	Schefflera	Schefflera aromatica	KC952347
Araliaceae	Schefflera	Schefflera aromatica	KC952349
Araliaceae	Schefflera	Schefflera aurata	GU004067
Araliaceae	Schefflera	Schefflera blancoi	KC952386
Araliaceae	Schefflera	Schefflera bodinieri	KC952329
Araliaceae	Schefflera	Schefflera bodinieri	KC952340
Araliaceae	Schefflera	Schefflera bodinieri	KR532559
Araliaceae	Schefflera	Schefflera bodinieri	KR532560
Araliaceae	Schefflera	Schefflera bodinieri	KR532561
Araliaceae	Schefflera	Schefflera bojeri	AY955446
Araliaceae	Schefflera	Schefflera bojeri	AY955447
Araliaceae	Schefflera	Schefflera bordenii	KC952357
Araliaceae	Schefflera	Schefflera botumirimensis	GU004068
Araliaceae	Schefflera	Schefflera brenesii	DQ007387
Araliaceae	Schefflera	Schefflera brenesii	GU004069
Araliaceae	Schefflera	Schefflera brevipedicellata	JF284834
Araliaceae	Schefflera	Schefflera brevipedicellata	JF284841
Araliaceae	Schefflera	Schefflera burchellii	GU004070
Araliaceae	Schefflera	Schefflera calva	GU004071
Araliaceae	Schefflera	Schefflera candelabrum	AF229728
Araliaceae	Schefflera	Schefflera capixaba	GU004072
Araliaceae	Schefflera	Schefflera cf. hoi	KC952337
Araliaceae	Schefflera	Schefflera cf. lasiogyne	GU004087
Araliaceae	Schefflera	Schefflera cf. violacea	GU004113
Araliaceae	Schefflera	Schefflera cf. violacea	GU004114
Araliaceae	Schefflera	Schefflera chapana	KC952344
Araliaceae	Schefflera	Schefflera chimantensis	GU004073
Araliaceae	Schefflera	Schefflera chinensis	JX106298
Araliaceae	Schefflera	Schefflera cordata	GU004074
Araliaceae	Schefflera	Schefflera decaphylla	FJ037796
Araliaceae	Schefflera	Schefflera delavayi	AY955450
Araliaceae	Schefflera	Schefflera delavayi	DQ007391
Araliaceae	Schefflera	Schefflera delavayi	EF152176
Araliaceae	Schefflera	Schefflera delavayi	KC952326
Araliaceae	Schefflera	Schefflera delavayi	KC952328
Araliaceae	Schefflera	Schefflera delavayi	KC952404
Araliaceae	Schefflera	Schefflera dielsii	GU004076
Araliaceae	Schefflera	Schefflera digitata	DQ499063
Araliaceae	Schefflera	Schefflera digitata	JX106299
Araliaceae	Schefflera	Schefflera digitata	U63188
Araliaceae	Schefflera	Schefflera diplodactyla	GU004077
Araliaceae	Schefflera	Schefflera elliptica	AY955452
Araliaceae	Schefflera	Schefflera elliptica	AY955453
Araliaceae	Schefflera	Schefflera elliptica	KC952325
Araliaceae	Schefflera	Schefflera elliptica	KC952358
Araliaceae	Schefflera	Schefflera elliptica	KC952389
Araliaceae	Schefflera	Schefflera elliptica	KC952399
Araliaceae	Schefflera	Schefflera elliptica	KC952406
Araliaceae	Schefflera	Schefflera epiphytica	GU004078
Araliaceae	Schefflera	Schefflera fantsipanensis	AY955455
Araliaceae	Schefflera	Schefflera fantsipanensis	JF284821
Araliaceae	Schefflera	Schefflera fantsipanensis	JF284824
Araliaceae	Schefflera	Schefflera fantsipanensis	JF284825
Araliaceae	Schefflera	Schefflera fengii	KC952330
Araliaceae	Schefflera	Schefflera gleasonii	GU004080
Araliaceae	Schefflera	Schefflera goetzenii	AY955456
Araliaceae	Schefflera	Schefflera harmsii	GU004082
Araliaceae	Schefflera	Schefflera hemiepiphytica	KF134666
Araliaceae	Schefflera	Schefflera heptaphylla	AY955459
Araliaceae	Schefflera	Schefflera heptaphylla	GU054641
Araliaceae	Schefflera	Schefflera heptaphylla	JF284844
Araliaceae	Schefflera	Schefflera heptaphylla	JF708206
Araliaceae	Schefflera	Schefflera heptaphylla	JN407422
Araliaceae	Schefflera	Schefflera heptaphylla	JN407423
Araliaceae	Schefflera	Schefflera heptaphylla	JN407424
Araliaceae	Schefflera	Schefflera heptaphylla	JN407425
Araliaceae	Schefflera	Schefflera heptaphylla	JN407426
Araliaceae	Schefflera	Schefflera heptaphylla	KC952359
Araliaceae	Schefflera	Schefflera heptaphylla	KP092539
Araliaceae	Schefflera	Schefflera heptaphylla	KP092540
Araliaceae	Schefflera	Schefflera heptaphylla	KP092541
Araliaceae	Schefflera	Schefflera herzogii	GU004083
Araliaceae	Schefflera	Schefflera heterophylla	DQ007388
Araliaceae	Schefflera	Schefflera heterophylla	KC952391
Araliaceae	Schefflera	Schefflera hullettii	DQ007392
Araliaceae	Schefflera	Schefflera hypoleuca	AY725127
Araliaceae	Schefflera	Schefflera hypoleuca	GU054643
Araliaceae	Schefflera	Schefflera hypoleuca	KC952397
Araliaceae	Schefflera	Schefflera hypoleuca	KC952398
Araliaceae	Schefflera	Schefflera hypoleucoides	AF229732
Araliaceae	Schefflera	Schefflera hypoleucoides	AY725128
Araliaceae	Schefflera	Schefflera hypoleucoides	AY725129
Araliaceae	Schefflera	Schefflera hypoleucoides	JF284819
Araliaceae	Schefflera	Schefflera hypoleucoides	JF284833
Araliaceae	Schefflera	Schefflera hypoleucoides	JF284835
Araliaceae	Schefflera	Schefflera hypoleucoides	JF284836
Araliaceae	Schefflera	Schefflera hypoleucoides	JF284837
Araliaceae	Schefflera	Schefflera hypoleucoides	JF284843
Araliaceae	Schefflera	Schefflera hypoleucoides	KC952331
Araliaceae	Schefflera	Schefflera incisa	JF284832
Araliaceae	Schefflera	Schefflera instita	GU004084
Araliaceae	Schefflera	Schefflera insularum	KC952360
Araliaceae	Schefflera	Schefflera kornasii	KC952378
Araliaceae	Schefflera	Schefflera lenticellata	KC952379
Araliaceae	Schefflera	Schefflera leucantha	AY389060
Araliaceae	Schefflera	Schefflera leucantha	JF284830
Araliaceae	Schefflera	Schefflera leucantha	JF284831
Araliaceae	Schefflera	Schefflera leucantha	KC952367
Araliaceae	Schefflera	Schefflera longipedicellata	JX106301
Araliaceae	Schefflera	Schefflera lucescens	KC952320
Araliaceae	Schefflera	Schefflera lukwangulensis	AY389052
Araliaceae	Schefflera	Schefflera macgregorii	KC952363
Araliaceae	Schefflera	Schefflera macgregorii	KC952387
Araliaceae	Schefflera	Schefflera macrocarpa	GU004090
Araliaceae	Schefflera	Schefflera macrophylla	AF229733
Araliaceae	Schefflera	Schefflera macrophylla	JF284820
Araliaceae	Schefflera	Schefflera macrophylla	KC952373
Araliaceae	Schefflera	Schefflera macrostachya	DQ499064
Araliaceae	Schefflera	Schefflera marlipoensis	KC952343
Araliaceae	Schefflera	Schefflera membranifolia	JF284822
Araliaceae	Schefflera	Schefflera membranifolia	JF284823
Araliaceae	Schefflera	Schefflera membranifolia	JF284845
Araliaceae	Schefflera	Schefflera metcalfiana	KC952385
Araliaceae	Schefflera	Schefflera microphylla	DQ007389
Araliaceae	Schefflera	Schefflera microphylla	KC952335
Araliaceae	Schefflera	Schefflera minutiflora	GU004091
Araliaceae	Schefflera	Schefflera minutistellata	AF242244
Araliaceae	Schefflera	Schefflera minutistellata	EU786156
Araliaceae	Schefflera	Schefflera morototoni	AY955463
Araliaceae	Schefflera	Schefflera morototoni	GU004092
Araliaceae	Schefflera	Schefflera morototoni	GU054647
Araliaceae	Schefflera	Schefflera myriantha	AY389053
Araliaceae	Schefflera	Schefflera myriantha	JX106302
Araliaceae	Schefflera	Schefflera oblongifolia	DQ007390
Araliaceae	Schefflera	Schefflera oblongifolia	KC952362
Araliaceae	Schefflera	Schefflera oxyphylla	DQ007393
Araliaceae	Schefflera	Schefflera oxyphylla	KC952390
Araliaceae	Schefflera	Schefflera oxyphylla	KC952394
Araliaceae	Schefflera	Schefflera panamensis	GU004093
Araliaceae	Schefflera	Schefflera papuana	KC952323
Araliaceae	Schefflera	Schefflera patula	GU004094
Araliaceae	Schefflera	Schefflera pauciflora	JF284829
Araliaceae	Schefflera	Schefflera pauciflora	KC952342
Araliaceae	Schefflera	Schefflera pedicellata	KC952361
Araliaceae	Schefflera	Schefflera pentandra	GU004029
Araliaceae	Schefflera	Schefflera petelotii	KC952380
Araliaceae	Schefflera	Schefflera polybotrya	KC952321
Araliaceae	Schefflera	Schefflera pseudocandelabrum	AF229734
Araliaceae	Schefflera	Schefflera pseudocandelabrum	AY389054
Araliaceae	Schefflera	Schefflera pseudospicata	AY955468
Araliaceae	Schefflera	Schefflera pubigera	AY725130
Araliaceae	Schefflera	Schefflera pubigera	AY725131
Araliaceae	Schefflera	Schefflera pubigera	KC952334
Araliaceae	Schefflera	Schefflera pubigera	KC952345
Araliaceae	Schefflera	Schefflera pubigera	KC952365
Araliaceae	Schefflera	Schefflera pueckleri	KC952375
Araliaceae	Schefflera	Schefflera pueckleri	KC952376
Araliaceae	Schefflera	Schefflera pueckleri	KC952381
Araliaceae	Schefflera	Schefflera pueckleri	KC952396
Araliaceae	Schefflera	Schefflera quinquestylorum	GU004095
Araliaceae	Schefflera	Schefflera rainaliana	AY955469
Araliaceae	Schefflera	Schefflera rhododendrifolia	AY389051
Araliaceae	Schefflera	Schefflera rhododendrifolia	AY725132
Araliaceae	Schefflera	Schefflera rigida	KC952346
Araliaceae	Schefflera	Schefflera robusta	GU004096
Araliaceae	Schefflera	Schefflera roxburghii	AY955471
Araliaceae	Schefflera	Schefflera rugosa	KC952324
Araliaceae	Schefflera	Schefflera ruschiana	GU004099
Araliaceae	Schefflera	Schefflera scandens	KC952319
Araliaceae	Schefflera	Schefflera sciodaphyllum	GU004100
Araliaceae	Schefflera	Schefflera sciodaphyllum	GU004101
Araliaceae	Schefflera	Schefflera selloi	GU004102
Araliaceae	Schefflera	Schefflera sepikiana	JX106303
Araliaceae	Schefflera	Schefflera sepikiana	KC952348
Araliaceae	Schefflera	Schefflera shweliensis	JX106304
Araliaceae	Schefflera	Schefflera shweliensis	KC952405
Araliaceae	Schefflera	Schefflera spruceana	GU004106
Araliaceae	Schefflera	Schefflera staufferana	AY955481
Araliaceae	Schefflera	Schefflera stilpnophylla	GU004107
Araliaceae	Schefflera	Schefflera subavenis	KC952322
Araliaceae	Schefflera	Schefflera subintegra	JF284838
Araliaceae	Schefflera	Schefflera subintegra	JF284839
Araliaceae	Schefflera	Schefflera subintegra	JF284842
Araliaceae	Schefflera	Schefflera subintegra	KF134665
Araliaceae	Schefflera	Schefflera subulata	GU054644
Araliaceae	Schefflera	Schefflera taiwaniana	KC952368
Araliaceae	Schefflera	Schefflera ternata	GU004108
Araliaceae	Schefflera	Schefflera ternata	GU004109
Araliaceae	Schefflera	Schefflera tipuanica	GU004110
Araliaceae	Schefflera	Schefflera tomentosa	AY955482
Araliaceae	Schefflera	Schefflera tremula	GU004111
Araliaceae	Schefflera	Schefflera trevesioides	AY389057
Araliaceae	Schefflera	Schefflera trevesioides	KC952383
Araliaceae	Schefflera	Schefflera trevesioides	KC952384
Araliaceae	Schefflera	Schefflera tristis	KC952392
Araliaceae	Schefflera	Schefflera umbellata	GU004115
Araliaceae	Schefflera	Schefflera umbellifera	AY389058
Araliaceae	Schefflera	Schefflera umbrosa	GU004116
Araliaceae	Schefflera	Schefflera vantsilana	AY955485
Araliaceae	Schefflera	Schefflera venulosa	AY725126
Araliaceae	Schefflera	Schefflera venulosa	JF284826
Araliaceae	Schefflera	Schefflera venulosa	JF284827
Araliaceae	Schefflera	Schefflera venulosa	JF284828
Araliaceae	Schefflera	Schefflera vidaliana	KC952377
Araliaceae	Schefflera	Schefflera vieillardii	AY389059
Araliaceae	Schefflera	Schefflera volkensii	AY955490
Araliaceae	Schefflera	Schefflera wardii	KC952332
Araliaceae	Schefflera	Schefflera wardii	KC952401
Araliaceae	Schefflera	Schefflera wardii	KC952403
Araliaceae	Trevesia	Trevesia baviensis	AF551731
Araliaceae	Trevesia	Trevesia baviensis	AY304822
Araliaceae	Trevesia	Trevesia beccarii	DQ007396
Araliaceae	Trevesia	Trevesia burckii	AF551736
Araliaceae	Trevesia	Trevesia burckii	AY304823
Araliaceae	Trevesia	Trevesia burckii	DQ007397
Araliaceae	Trevesia	Trevesia burckii	DQ007398
Araliaceae	Trevesia	Trevesia cf. valida	AY389064
Araliaceae	Trevesia	Trevesia lateospina	DQ007399
Araliaceae	Trevesia	Trevesia lateospina	EF152172
Araliaceae	Trevesia	Trevesia lateospina	GU054664
Araliaceae	Trevesia	Trevesia longipedicellata	AF551733
Araliaceae	Trevesia	Trevesia palmata	AF242247
Araliaceae	Trevesia	Trevesia palmata	AF551730
Araliaceae	Trevesia	Trevesia palmata	AF551734
Araliaceae	Trevesia	Trevesia palmata	AF551735
Araliaceae	Trevesia	Trevesia palmata	AY304824
Araliaceae	Trevesia	Trevesia palmata	AY304825
Araliaceae	Trevesia	Trevesia palmata	AY304826
Araliaceae	Trevesia	Trevesia palmata	GQ434774
Araliaceae	Trevesia	Trevesia palmata	KC952333
Araliaceae	Trevesia	Trevesia palmata	KF591487
Araliaceae	Trevesia	Trevesia palmata	KF591488
Araliaceae	Trevesia	Trevesia palmata	KR532672
Araliaceae	Trevesia	Trevesia palmata	KR532673
Araliaceae	Trevesia	Trevesia palmata	KR532674
Araliaceae	Trevesia	Trevesia palmata	KR532675
Araliaceae	Trevesia	Trevesia palmata	KR532676
Araliaceae	Trevesia	Trevesia palmata	KR532677
Araliaceae	Trevesia	Trevesia sphaerocarpa	EF152173
Araliaceae	Trevesia	Trevesia sundaica	AF551732
Araliaceae	Trevesia	Trevesia sundaica	AY304828
Araliaceae	Trevesia	Trevesia sundaica	AY389063
[truncated: 15,205 more rows]
