# Supplementary material for: Molecular thresholds of ITS2 and their implications for molecular evolution and species identification in seed plants
Source: Sci Rep. 2017 Dec 11;7:17316. doi: 10.1038/s41598-017-17695-2 (PMC5725418; doi:10.1038/s41598-017-17695-2)
Supplement: Supplementary file 3 — Supplementary Table S3 [file 41598_2017_17695_MOESM3_ESM.xlsx]

## Sheet: Sheet1
Supplementary Table S3. The 281 sister-species pairs and their ITS2 genetic distances used in this study.
Species 1	Species 2	Genetic distance of sister species
Alpinia carolinensis	Alpinia aff calycodes	0.0149678
Alpinia mutica	Alpinia hookeriana	0.00746283
Alpinia nieuwenhuizii	Alpinia ligulata	0.0882696
Alstroemeria caryophyllaea	Alstroemeria pulchella	0.00892881
Alstroemeria umbellata	Alstroemeria exserens	0.00444447
Amentotaxus argotaenia	Amentotaxus yunnanensis	0.0129455
Amentotaxus poilanei	Amentotaxus formosana	0.00644245
Anchusa crispa	Anchusa formosa	0.00628939
Anchusa milleri	Anchusa italica	0.0793416
Angelica pinnata	Angelica grayi	0.0108995
Aponogeton azureus	Aponogeton robinsonii	0.137686
Aponogeton decaryi	Aponogeton satarensis	0.134807
Aponogeton desertorum	Aponogeton junceus	0.11621
Aponogeton fugax	Aponogeton angustifolius	0.039748
Arabis aucheri	Arabis parvula	0.00831323
Arabis axilliflora	Arabis alaschanica	0.0514125
Arabis kennedyae	Arabis subflava	0.0338382
Arabis verna	Arabis ottonis-schulzii	0.130719
Aralia humilis	Aralia scopulorum	0.024519
Aralia parasitica	Aralia franchetii	0.0121169
Arisaema erubescens	Arisaema flavum	0.0359938
Arisaema triphyllum	Arisaema wattii	0.0391261
Aspalathus florulenta	Aspalathus intricata	0.0153265
Aspalathus linearis	Aspalathus pendula	0.000846031
Aspalathus pinguis	Aspalathus arenaria	0.00506974
Aspalathus sericea	Aspalathus ternata	0.0102044
Brassaiopsis tripteris	Brassaiopsis gracilis	0.00964894
Bulbophyllum andersonii	Bulbophyllum tianguii	0.0314569
Bulbophyllum armeniacum	Bulbophyllum caudatisepalum	0.0440321
Bulbophyllum burfordiense	Bulbophyllum cheiropetalum	0.0771264
Bulbophyllum cantagallense	Bulbophyllum regnellii	0.00612564
Bulbophyllum clandestinum	Bulbophyllum membranaceum	0.134932
Bulbophyllum edentatum	Bulbophyllum alexandrae	0.0248778
Bulbophyllum horizontale	Bulbophyllum anjozorobeense	0.0123463
Bulbophyllum insectiferum	Bulbophyllum adiamantinum	0.0440321
Bulbophyllum lasianthum	Bulbophyllum uniflorum	0.0185486
Bulbophyllum leion	Bulbophyllum oblongum	0.0186357
Bulbophyllum linearifolium	Bulbophyllum flavescens	0.0186357
Bulbophyllum longiflorum	Bulbophyllum picturatum	0.0123463
Bulbophyllum obtusatum	Bulbophyllum luteobracteatum	0.00613505
Bulbophyllum odoratum	Bulbophyllum mutabile	0.105303
Bulbophyllum pantoblepharon	Bulbophyllum ciliatilabrum	0.0312882
Bulbophyllum pecten-veneris	Bulbophyllum levinei	0.00612564
Bulbophyllum perii	Bulbophyllum exaltatum	0.0216739
Bulbophyllum wallichii	Bulbophyllum cariniflorum	0.0775292
Calamus nanodendron	Calamus hollrungii	0.0503219
Calamus prasinus	Calamus delessertianus	0.00471145
Calamus thwaitesii	Calamus arborescens	0.0142867
Calanthe cardioglossa	Calanthe labrosa	0.00450453
Calanthe densiflora	Calanthe clavata	0.013575
Calanthe lyroglossa	Calanthe angustifolia	0.0197493
Cephalotaxus fortunei	Cephalotaxus griffithii	0.00436684
Ceratozamia mixeorum	Ceratozamia matudae	0.00549456
Cerinthe minor	Cerinthe alpina	0.00942319
Chamaecyparis lawsoniana	Chamaecyparis formosensis	0.0323154
Cinnamomum pittosporoides	Cinnamomum chago	0.0064517
Convolvulus chilensis	Convolvulus laciniatus	0.0130726
Convolvulus cneorum	Convolvulus lanuginosus	0.0230526
Convolvulus eremophilus	Convolvulus lindbergii	0.0196417
Convolvulus jefferyi	Convolvulus bidrensis	0.0130726
Convolvulus persicus	Convolvulus dryadum	0.0130726
Convolvulus pseudocantabricus	Convolvulus fruticosus	0.0330326
Convolvulus pyrrhotrichus	Convolvulus aitchisonii	0.0130299
Convolvulus scoparius	Convolvulus floridus	0.0264963
Convolvulus spinosus	Convolvulus argyracanthus	0.00648306
Convolvulus supinus	Convolvulus valentinus	0.00432907
Convolvulus thunbergii	Convolvulus aschersonii	0.0130191
Cornus controversa	Cornus macrophylla	0.162558
Cornus officinalis	Cornus suecica	0.27504
Corylopsis omeiensis	Corylopsis willmottiae	0.00733956
Cupressus tonkinensis	Cupressus chengiana	0.00401635
Dacrydium elatum	Dacrydium beccarii	0.0111345
Dendropanax burmanicus	Dendropanax maingayi	0.0440388
Dioon spinulosum	Dioon holmgrenii	0.0247027
Dysosma tsayuensis	Dysosma aurantiocaulis	0.0086209
Ebenus cretica	Ebenus armitagei	0.0255962
Ebenus pinnata	Ebenus stellata	0.0909794
Ebenus reesei	Ebenus barbigera	0.00921685
Echinops strigosus	Echinops emiliae	0.0511079
Echiochilon baricum	Echiochilon persicum	0.0169531
Echiochilon fruticosum	Echiochilon chazaliei	0.13083
Echiochilon longiflorum	Echiochilon lithospermoides	0.0393226
Echium plantagineum	Echium vulgare	0.0658087
Elaeocarpus stellaris	Elaeocarpus bancroftii	0.0207275
Elaeocarpus stipularis	Elaeocarpus dongnaiensis	0.0348133
Encephalartos macrostrobilus	Encephalartos villosus	0.0072555
Ephedra antisyphilitica	Ephedra nevadensis	0.00448433
Ephedra californica	Ephedra trifurca	0.00447931
Ephedra sarcocarpa	Ephedra transitoria	0.00448433
Erodium glaucophyllum	Erodium crassifolium	0.0341031
Etlingera fimbriobracteata	Etlingera cf brachychila	0.0181989
Eugenia handroi	Eugenia hamiltonii	0.0032468
Falcatifolium papuanum	Falcatifolium gruezoi	0.0211159
Garcinia lucida	Garcinia conrauana	0.0762102
Garcinia verrucosa	Garcinia gnetoides	0.0954432
Geranium bohemicum	Geranium lanuginosum	0.017119
Geranium cuneatum	Geranium costaricense	0.0258567
Geranium macrorrhizum	Geranium dalmaticum	0.0154052
Geranium nanum	Geranium argenteum	0.0153852
Geranium transversale	Geranium tuberosum	0.0102568
Glandora diffusa	Glandora prostrata	0.0466378
Glandora goulandrisiorum	Glandora gastonii	0.0718419
Glandora rosmarinifolia	Glandora moroccana	0.0352083
Globba_expansa	Globba_platystachya	0.00534764
Gnetum cuspidatum	Gnetum diminutum	0.0602572
Gnetum latifolium	Gnetum neglectum	0.082259
Gossypium laxum	Gossypium gossypioides	0.00449748
Gurania lobata	Gurania acuminata	0.040569
Habenaria dives	Habenaria clavata	0.0565988
Habenaria grandifloriformis	Habenaria lithophila	0.109509
Habenaria heyneana	Habenaria foliosa	0.0509806
Habenaria intermedia	Habenaria praestans	0.0109593
Habenaria ludibundiciliata	Habenaria secundiflora	0.00728859
Habenaria nemorosa	Habenaria cryptophila	0.0165072
Habenaria pleiophylla	Habenaria pseudohamata	0.00546454
Halocarpus kirkii	Halocarpus bidwillii	0.0102764
Hedyotis koana	Hedyotis herbacea	0.00427356
Hedyotis megalantha	Hedyotis korrorensis	0.00640007
Hedyotis yunnanensis	Hedyotis wuzhishanensis	0.0326017
Hedysarum songaricum	Hedysarum vanense	0.0337007
Hedysarum xizangense	Hedysarum longigynophorum	0.0268847
Hemsleya zhejiangensis	Hemsleya dipterygia	0.00728875
Hydrangea arborescens	Hydrangea xanthoneura	0.0150152
Ipomoea meyeri	Ipomoea variabilis	0.0109895
Ipomoea pedicellaris	Ipomoea crinicalyx	0.0333388
Ipomoea plebeia	Ipomoea pogonantha	0.0334364
Ipomoea purga	Ipomoea simulans	0.0220708
Ipomoea seducta	Ipomoea expansa	0.0337206
Ipomoea sinensis	Ipomoea eriocarpa	0.0109593
Juncus maritimus	Juncus acutus	0.0342935
Juniperus communis	Juniperus rigida	0.00532281
Juniperus monticola	Juniperus drupacea	0.0160652
Kaempferia angustifolia	Kaempferia gilbertii	0.048097
Lepidothamnus laxifolius	Lepidothamnus fonkii	0.0154645
Ligustrum micranthum	Ligustrum japonicum	0.000507877
Lithospermum afromontanum	Lithospermum cinereum	0.0126016
Lithospermum incisum	Lithospermum parksii	0.0151527
Lithospermum macromeria	Lithospermum rosei	0.0253327
Lithospermum multiflorum	Lithospermum cobrense	0.0339424
Lithospermum ruderale	Lithospermum californicum	0.0150759
Lysimachia davurica	Lysimachia vulgaris	0.0112467
Lysimachia erosipetala	Lysimachia omeiensis	0.0134571
Lysimachia sikokiana	Lysimachia microcarpa	0.0272164
Malus melliana	Malus doumeri	0.00625008
Marshallia caespitosa	Marshallia obovata	0.00571435
Mentzelia involucrata	Mentzelia hirsutissima	0.0190262
Mentzelia shultziorum	Mentzelia librina	0.0295579
Mitella nuda	Mitella diphylla	0.0301296
Mitella ovalis	Mitella breweri	0.017859
Mitella trifida	Mitella stauropetala	0.011791
Morus mesozygia	Morus insignis	0.126556
Myosotis debilis	Myosotis secunda	0.00754735
Myosotis propinqua	Myosotis asiatica	0.00501885
Myriophyllum aquaticum	Myriophyllum mattogrossense	0.115934
Myriophyllum filiforme	Myriophyllum coronatum	0.0758576
Myriophyllum muricatum	Myriophyllum dicoccum	0.167028
Myriophyllum pedunculatum	Myriophyllum amphibium	0.0263572
Myriophyllum triphyllum	Myriophyllum quitense	0.00400416
Nageia motleyi	Nageia formosensis	0.00581402
Nageia motleyi	Nageia nagi	0.00581402
Najas arguta	Najas filifolia	0.050431
Nepenthes faizaliana	Nepenthes ephippiata	0.00581402
Nepenthes madagascariensis	Nepenthes pervillei	0.17339
Nepenthes rowaniae	Nepenthes papuana	0.0997278
Nicotiana arentsii	Nicotiana undulata	0.0056418
Nicotiana noctiflora	Nicotiana petunioides	0.00564978
Nicotiana raimondii	Nicotiana benavidesii	0.0171043
Nicotiana solanifolia	Nicotiana cordifolia	0.00564978
Olsynium douglasii	Olsynium filifolium	0.0209643
Onobrychis afghanica	Onobrychis arnacantha	0.0196005
Onobrychis dasycephala	Onobrychis laxiflora	0.022102
Onobrychis tavernierifolia	Onobrychis iranensis	0.117904
Oplopanax elatus	Oplopanax japonicus	0.0302651
Oxalis caesia	Oxalis arbuscula	0.041832
Oxalis holosericea	Oxalis cinerea	0.0422787
Oxalis massoniana	Oxalis grammopetala	0.0716887
Oxalis rhombeo-ovata	Oxalis psoraleoides	0.0873149
Paeonia californica	Paeonia brownii	0.0245448
Panax pseudoginseng	Panax stipuleanatus	0.0477386
Parnassia farreri	Parnassia longipetala	0.0518301
Peucedanum angolense	Peucedanum zenkeri	0.0131044
Peucedanum bourgaei	Peucedanum palustre	0.026528
Peucedanum nebrodense	Peucedanum palimbioides	0.0400095
Peucedanum parkinsonii	Peucedanum siamicum	0.0609916
Phaius tancarvilleae	Phaius wallichii	0.00579958
Pinus coulteri	Pinus montezumae	0.0214696
Pinus gerardiana	Pinus squamata	0.0142867
Piper marginatum	Piper multiplinervium	0.0280447
Piper oxystachyum	Piper brachypodon	0.00915353
Piper pendulispicum	Piper flaviflorum	0.00916054
Piper penninerve	Piper celtidiforme	0.00917457
Platymiscium stipulare	Platymiscium gracile	0.0262929
Polygala furcata	Polygala tatarinowii	0.434484
Polygala hemipterocarpa	Polygala dolichocarpa	0.0109895
Polygala hottentotta	Polygala fruticosa	0.143291
Polygala longicaulis	Polygala adenophora	0.104821
Polygala macradenia	Polygala glandulosa	0.0109593
Polygala mariana	Polygala chapmanii	0.0565988
Polygala obscura	Polygala longa	0.0221024
Polygala oxyrhynchos	Polygala glochidiata	0.0222259
Polygala paucifolia	Polygala chamaebuxus	0.105852
Polygala platycarpa	Polygala costaricensis	0.0802413
Polygala rugelii	Polygala lutea	0.0277529
Polygala rusbyi	Polygala intermontana	0.0109895
Polygala scoparioides	Polygala scoparia	0.0109895
Polygala senensis	Polygala kilimandjarica	0.0109895
Polygala setacea	Polygala incarnata	0.0682288
Polygala squamifolia	Polygala hygrophila	0.0448336
Polygala subalata	Polygala alba	0.0109895
Polygala subspinosa	Polygala heterorhyncha	0.0109593
Polygala tenuis	Polygala leptocaulis	0.0682288
Polygala variabilis	Polygala trichosperma	0.0109593
Polygala xanthina	Polygala uncinata	0.0926239
Polygonum dentoceras	Polygonum smallianum	0.0310148
Polygonum fimbriatum	Polygonum nesomii	0.0102044
Populus pruinosa	Populus euphratica	0.00221105
Portulaca mucronata	Portulaca cryptopetala	0.0152486
Portulaca oblonga	Portulaca canariensis	0.0205157
Portulaca wightiana	Portulaca quadrifida	0.0965426
Primula filchnerae	Primula sinensis	0.0406938
Primula rugosa	Primula partschiana	0.0834192
Protium crassipetalum	Protium carnosum	0.00561804
Protium guianense	Protium heptaphyllum	0.0285111
Protium obtusifolium	Protium madagascariense	0.0287435
Protium panamense	Protium confusum	0.0709189
Protium pecuniosum	Protium urophyllidium	0.0169743
Protium sagotianum	Protium sessiliflorum	0.0434306
Protium strumosum	Protium altsonii	0.00561804
Protium subserratum	Protium alvarezianum	0.0220321
Prumnopitys ferruginoides	Prumnopitys ladei	0.0806973
Prumnopitys taxifolia	Prumnopitys andina	0.0276856
Psittacanthus sonorae	Psittacanthus palmeri	0.197693
Pterocarpus officinalis	Pterocarpus mildbraedii	0.0670532
Pterocarpus rotundifolius	Pterocarpus brenanii	0.0365548
Pterocarpus tinctorius	Pterocarpus osun	0.013906
Sagittaria guayanensis	Sagittaria planitiana	0.207263
Salvia divinorum	Salvia venulosa	0.0506192
Salvia lanigera	Salvia austriaca	0.0506192
Santalum spicatum	Santalum acuminatum	0.0878393
Schefflera rigida	Schefflera hullettii	0.00602417
Schefflera tremula	Schefflera gleasonii	0.0369349
Schefflera umbellata	Schefflera chimantensis	0.00602417
Sedum allantoides	Sedum alexanderi	0.0086209
Sedum compactum	Sedum obcordatum	0.0172982
Sedum corynephyllum	Sedum commixtum	0.0086209
Sedum hemsleyanum	Sedum chazaroi	0.0173931
Sedum makinoi	Sedum baileyi	0.026148
Sedum oregonense	Sedum spathulifolium	0.0260896
Sedum polytrichoides	Sedum hakonense	0.0260896
Sedum quevae	Sedum chloropetalum	0.0172982
Sedum rupestre	Sedum forsterianum	0.081429
Sedum takesimense	Sedum latiovalifolium	0.0349985
Sedum villosum	Sedum campanulatum	0.00860232
Silene coeli-rosa	Silene laeta	0.0264951
Sisyrinchium nidulare	Sisyrinchium densiflorum	0.00370377
Smilax ligneoriparia	Smilax fui	0.0182947
Smilax orbiculata	Smilax vitiensis	0.0463865
Staphylea holocarpa	Staphylea forrestii	0.00460833
Suaeda olufsenii	Suaeda densiflora	0.00509558
Thuja plicata	Thuja occidentalis	0.0119598
Thuja standishii	Thuja sutchuenensis	0.0226532
Tofieldia coccinea	Tofieldia nuda	0.0139323
Toona sureni	Toona calantas	0.0460342
Torreya californica	Torreya taxifolia	0.0123468
Trevesia lateospina	Trevesia baviensis	0.00938995
Triglochin laxiflora	Triglochin barrelieri	0.0270667
Tsuga mertensiana	Tsuga heterophylla	0.02009
Urtica berteroana	Urtica glomeruliflora	0.0200012
Urtica domingensis	Urtica chamaedryoides	0.026804
Urtica lobulata	Urtica ferox	0.110654
Urtica longispica	Urtica urentivelutina	0.0133341
Zamia boliviana	Zamia muricata	0.0282105
Zingiber bradleyanum	Zingiber densissimum	0.0173174
Zingiber engganoensis	Zingiber gramineum	0.153115
Ziziphus apetala	Ziziphus pubinervis	0.00671151
Ziziphus mexicana	Ziziphus yucatanensis	0.0272218
Ziziphus parryi	Ziziphus celata	0.048268
Ziziphus thyrsiflora	Ziziphus guatemalensis	0.0274041
Zygophyllum decumbens	Zygophyllum coccineum	0.111934
Zygophyllum mucronatum	Zygophyllum kansuense	0.0150765
Zygophyllum pterocarpum	Zygophyllum loczyi	0.184284
