# Supplementary material for: Molecular thresholds of ITS2 and their implications for molecular evolution and species identification in seed plants
Source: Sci Rep. 2017 Dec 11;7:17316. doi: 10.1038/s41598-017-17695-2 (PMC5725418; doi:10.1038/s41598-017-17695-2)
Supplement: Supplementary file 4 — Supplementary Table S4 [file 41598_2017_17695_MOESM4_ESM.xlsx]

## Sheet: Sheet1
Supplementary Table S4. Statistics of rbcL samples used in this study.
Phylum	Order	Family	Genus	No. of sequences	No. of species	No. of sister species	Genetic distance of sisiter species
							Maximum	Minimum	Average
Angiospermae	Apiales	Apiaceae	Angelica	56	23	1	0.00397616	0.00397616	0.00397616
Angiospermae	Apiales	Apiaceae	Peucedanum	53	12	2	0.00199203	0.00199104	0.00397616
Angiospermae	Apiales	Araliaceae	Aralia	64	12	0	-	-	-
Angiospermae	Apiales	Araliaceae	Brassaiopsis	30	3	1	0.00396827	0.00396827	0.00396827
Angiospermae	Apiales	Araliaceae	Dendropanax	84	8	0	-	-	-
Angiospermae	Apiales	Araliaceae	Eleutherococcus	20	7	0	-	-	-
Angiospermae	Apiales	Araliaceae	Hedera	55	5	0	-	-	-
Angiospermae	Apiales	Araliaceae	Kalopanax	6	1	0	-	-	-
Angiospermae	Apiales	Araliaceae	Macropanax	30	2	0	-	-	-
Angiospermae	Apiales	Araliaceae	Merrilliopanax	4	2	0	-	-	-
Angiospermae	Apiales	Araliaceae	Panax	181	9	1	0.00826522	0.00826522	0.00826522
Angiospermae	Apiales	Araliaceae	Pseudopanax	24	9	0	-	-	-
Angiospermae	Apiales	Araliaceae	Schefflera	146	15	0	-	-	-
Angiospermae	Apiales	Araliaceae	Trevesia	13	1	0	-	-	-
Angiospermae	Asparagales	Iridaceae	Olsynium	5	5	0	-	-	-
Angiospermae	Asparagales	Iridaceae	Sisyrinchium	34	14	0	-	-	-
Angiospermae	Asparagales	Orchidaceae	Bonatea	6	2	0	-	-	-
Angiospermae	Asparagales	Orchidaceae	Bulbophyllum	166	72	3	0.00947896	0.00235295	0.00472828
Angiospermae	Asparagales	Orchidaceae	Calanthe	45	23	1	0.00198315	0.00198315	0.00198315
Angiospermae	Asparagales	Orchidaceae	Habenaria	94	26	2	0.00628939	0.00627949	0.00628444
Angiospermae	Asparagales	Orchidaceae	Paphiopedilum	252	83	0	-	-	-
Angiospermae	Asparagales	Orchidaceae	Phaius	8	5	0	-	-	-
Angiospermae	Asterales	Asteraceae	Echinops	10	9	1	0.00161023	0.00161023	0.00161023
Angiospermae	Asterales	Asteraceae	Marshallia	2	1	0	-	-	-
Angiospermae	Boraginales	Boraginaceae	Anchusa	28	16	0	-	-	-
Angiospermae	Boraginales	Boraginaceae	Borago	13	4	0	-	-	-
Angiospermae	Boraginales	Boraginaceae	Echium	20	13	0	-	-	-
Angiospermae	Boraginales	Boraginaceae	Lithospermum	14	6	1	0.00438959	0.00438959	0.00438959
Angiospermae	Boraginales	Boraginaceae	Myosotis	51	13	0	-	-	-
Angiospermae	Brassicales	Brassicaceae	Draba	284	27	0	-	-	-
Angiospermae	Celastrales	Celastraceae	Parnassia	260	35	1	0.0035854	0.0035854	0.0035854
Angiospermae	Cucurbitales	Cucurbitaceae	Gurania	17	4	0	-	-	-
Angiospermae	Cucurbitales	Cucurbitaceae	Hemsleya	95	24	1	0.00168919	0.00168919	0.00168919
Angiospermae	Dioscoreales	Dioscoreaceae	Dioscorea	783	165	3	0.0085962	0.00284698	0.00476406
Angiospermae	Dipsacales	Adoxaceae	Viburnum	335	128	0	-	-	-
Angiospermae	Ericales	Ericaceae	Gaultheria	228	38	0	-	-	-
Angiospermae	Ericales	Primulaceae	Lysimachia	149	49	2	0.0115931	0.00430456	0.00794884
Angiospermae	Ericales	Primulaceae	Primula	325	99	4	0.036967	0.00773203	0.0183019
Angiospermae	Fabales	Fabaceae	Aspalathus	30	27	0	-	-	-
Angiospermae	Fabales	Fabaceae	Hedysarum	66	12	0	-	-	-
Angiospermae	Fabales	Fabaceae	Onobrychis	6	4	0	-	-	-
Angiospermae	Fabales	Fabaceae	Platymiscium	8	5	0	-	-	-
Angiospermae	Fabales	Papilionoideae	Pterocarpus	98	28	0	-	-	-
Angiospermae	Gentianales	Rubiaceae	Hedyotis	159	32	4	0.0100673	0.00166875	0.00460538
Angiospermae	Lamiales	Lamiaceae	Salvia	378	142	0	-	-	-
Angiospermae	Lamiales	Oleaceae	Ligustrum	128	20	1	0.00162009	0.00162009	0.00162009
Angiospermae	Liliales	Liliaceae	Nomocharis	35	7	0	-	-	-
Angiospermae	Malpighiales	Clusiaceae	Garcinia	146	55	1	0.00250627	0.00250627	0.00250627
Angiospermae	Malpighiales	Salicaceae	Populus	714	34	0	-	-	-
Angiospermae	Malvales	Malvaceae	Gossypium	278	29	0	-	-	-
Angiospermae	Myrtales	Myrtaceae	Eugenia	106	44	0	-	-	-
Angiospermae	Poales	Poaceae	Brachypodium	23	5	0	-	-	-
Angiospermae	Ranunculales	Berberidaceae	Diphylleia	13	3	0	-	-	-
Angiospermae	Ranunculales	Berberidaceae	Dysosma	28	7	1	0.00153846	0.00153846	0.00153846
Angiospermae	Rosales	Rosaceae	Fragaria	82	19	0	-	-	-
Angiospermae	Sapindales	Burseraceae	Protium	45	23	0	-	-	-
Angiospermae	Sapindales	Meliaceae	Cedrela	10	2	1	0.00184077	0.00184077	0.00184077
Angiospermae	Sapindales	Meliaceae	Toona	28	4	0	-	-	-
Angiospermae	Saxifragales	Crassulaceae	Rhodiola	203	46	1	0.00175189	0.00175189	0.00175189
Angiospermae	Zingiberales	Zingiberaceae	Alpinia	138	30	0	-	-	-
Angiospermae	Zingiberales	Zingiberaceae	Curcuma	274	39	0	-	-	-
Angiospermae	Zingiberales	Zingiberaceae	Etlingera	7	2	1	0.00117062	0.00117062	0.00117062
Angiospermae	Zingiberales	Zingiberaceae	Globba	19	6	0	-	-	-
Angiospermae	Zingiberales	Zingiberaceae	Kaempferia	31	5	0	-	-	-
Angiospermae	Zingiberales	Zingiberaceae	Zingiber	71	10	1	0.00141066	0.00141066	0.00141066
Gymnospermae	Cephalotaxales	Cephalotaxaceae	Cephalotaxus	103	12	0	-	-	-
Gymnospermae	Cycadales	Cycadaceae	Cycas	32	14	0	-	-	-
Gymnospermae	Cycadales	Zamiaceae	Ceratozamia	25	7	0	-	-	-
Gymnospermae	Cycadales	Zamiaceae	Dioon	11	6	0	-	-	-
Gymnospermae	Cycadales	Zamiaceae	Encephalartos	380	64	0	-	-	-
Gymnospermae	Cycadales	Zamiaceae	Zamia	37	14	1	0.0108604	0.0108604	0.0108604
Gymnospermae	Ephedrales	Ephedraceae	Ephedra	161	43	0	-	-	-
Gymnospermae	Gnetales	Gnetaceae	Gnetum	125	28	0	-	-	-
Gymnospermae	Pinales	Araucariaceae	Agathis	39	17	0	-	-	-
Gymnospermae	Pinales	Cupressaceae	Athrotaxis	4	3	0	-	-	-
Gymnospermae	Pinales	Cupressaceae	Callitris	16	11	0	-	-	-
Gymnospermae	Pinales	Cupressaceae	Callitropsis	15	3	0	-	-	-
Gymnospermae	Pinales	Cupressaceae	Calocedrus	17	4	0	-	-	-
Gymnospermae	Pinales	Cupressaceae	Chamaecyparis	30	6	0	-	-	-
Gymnospermae	Pinales	Cupressaceae	Cupressus	40	12	0	-	-	-
Gymnospermae	Pinales	Cupressaceae	Hesperocyparis	34	15	0	-	-	-
Gymnospermae	Pinales	Cupressaceae	Juniperus	173	54	0	-	-	-
Gymnospermae	Pinales	Cupressaceae	Thuja	18	4	0	-	-	-
Gymnospermae	Pinales	Pinaceae	Abies	243	48	0	-	-	-
Gymnospermae	Pinales	Pinaceae	Keteleeria	10	1	0	-	-	-
Gymnospermae	Pinales	Pinaceae	Larix	56	6	0	-	-	-
Gymnospermae	Pinales	Pinaceae	Pinus	921	132	0	-	-	-
Gymnospermae	Pinales	Pinaceae	Pseudotsuga	27	6	0	-	-	-
Gymnospermae	Pinales	Pinaceae	Tsuga	23	7	0	-	-	-
Gymnospermae	Podocarpales	Podocarpaceae	Dacrycarpus	41	8	0	-	-	-
Gymnospermae	Podocarpales	Podocarpaceae	Dacrydium	40	13	0	-	-	-
Gymnospermae	Podocarpales	Podocarpaceae	Falcatifolium	8	3	1	0.006886	0.006886	0.006886
Gymnospermae	Podocarpales	Podocarpaceae	Halocarpus	11	3	0	-	-	-
Gymnospermae	Podocarpales	Podocarpaceae	Lepidothamnus	8	3	0	-	-	-
Gymnospermae	Podocarpales	Podocarpaceae	Nageia	46	6	0	-	-	-
Gymnospermae	Podocarpales	Podocarpaceae	Phyllocladus	19	5	0	-	-	-
Gymnospermae	Podocarpales	Podocarpaceae	Podocarpus	322	84	0	-	-	-
Gymnospermae	Podocarpales	Podocarpaceae	Prumnopitys	27	7	0	-	-	-
Gymnospermae	Podocarpales	Podocarpaceae	Retrophyllum	19	5	1	0.00183739	0.00183739	0.00183739
Gymnospermae	Taxales	Taxaceae	Amentotaxus	43	4	0	-	-	-
Gymnospermae	Taxales	Taxaceae	Taxus	126	15	0	-	-	-
Gymnospermae	Taxales	Taxaceae	Torreya	53	6	1	0.00193071	0.00193071	0.00193071
