# Supplementary material for: Molecular thresholds of ITS2 and their implications for molecular evolution and species identification in seed plants
Source: Sci Rep. 2017 Dec 11;7:17316. doi: 10.1038/s41598-017-17695-2 (PMC5725418; doi:10.1038/s41598-017-17695-2)
Supplement: Supplementary file 5 — Supplementary Table S5 [file 41598_2017_17695_MOESM5_ESM.xlsx]

## Sheet: Sheet1
Supplementary Table S5. Comparison of the average genetic distances of sister species between rbcL and ITS2.
Genus	Average genetic distance of sister species
	rbcL	ITS
Angelica	0.00397616	0.0108995
Arabis	0.0121704	0.0560708
Brassaiopsis	0.00396827	0.00964894
Bulbophyllum	0.00472828	0.0383972
Calanthe	0.00198315	0.0126096
Dysosma	0.00153846	0.0086209
Echinops	0.00161023	0.0511079
Etlingera	0.00117062	0.0181989
Falcatifolium	0.006886	0.0211159
Garcinia	0.00250627	0.0858267
Habenaria	0.00628444	0.0259571
Hedyotis	0.00628444	0.0145059
Hemsleya	0.00168919	0.00728875
Ligustrum	0.00162009	0.000507877
Lithospermum	0.00438959	0.0204211
Lysimachia	0.00794884	0.0173067
Panax	0.00826522	0.0477386
Parnassia	0.0035854	0.0518301
Peucedanum	0.0035854	0.0351584
Primula	0.0183019	0.0620565
Torreya	0.00193071	0.0123468
Zamia	0.0108604	0.0282105
Zingiber	0.00141066	0.085216
Average	0.00507366	0.0313496
