# Supplementary material for: Molecular thresholds of ITS2 and their implications for molecular evolution and species identification in seed plants
Source: Sci Rep. 2017 Dec 11;7:17316. doi: 10.1038/s41598-017-17695-2 (PMC5725418; doi:10.1038/s41598-017-17695-2)
Supplement: Supplementary file 6 — Supplementary Table S6 [file 41598_2017_17695_MOESM6_ESM.xlsx]

## Sheet: Sheet1
Supplementary Table S6. Comparison of the ITS2 average genetic distance of sister species within the 113 genera.
Genus	Genetic distance of sisiter species
	Maximum	Minimum	Average	Max/Min
Myriophyllum	0.167028	0.00400416	0.0778362	41.7135
Polygala	0.434484	0.0109593	0.0647195	39.6454
Nepenthes	0.17339	0.00581402	0.0929773	29.8228
Bulbophyllum	0.134932	0.00612564	0.0383972	22.0274
Habenaria	0.109509	0.00546454	0.0367582	20.0399
Aspalathus	0.0153265	0.000846031	0.00786168	18.1158
Arabis	0.130719	0.00831323	0.0560708	15.7243
Protium	0.0709189	0.00561804	0.0277308	12.6234
Anchusa	0.0793416	0.00628939	0.0428155	12.6151
Zygophyllum	0.184284	0.0150765	0.103765	12.2233
Calamus	0.0503219	0.00471145	0.0231067	10.6808
Ebenus	0.0909794	0.00921685	0.0419308	9.87099
Sedum	0.081429	0.00860232	0.0247807	9.46593
Zingiber	0.153115	0.0173174	0.085216	8.84164
Urtica	0.110654	0.0133341	0.0426984	8.29859
Echiochilon	0.13083	0.0169531	0.0623686	7.71717
Convolvulus	0.0330326	0.00432907	0.0162093	7.63042
Hedyotis	0.0326017	0.00427356	0.0144251	7.6287
Ziziphus	0.048268	0.00671151	0.0274014	7.19183
Portulaca	0.0965426	0.0152486	0.0441023	6.33124
Schefflera	0.0369349	0.00602417	0.0163277	6.13112
Onobrychis	0.117904	0.0196005	0.0532021	6.01534
Alpinia	0.0882696	0.0149678	0.0369001	5.89728
Pterocarpus	0.0670532	0.013906	0.0391713	4.82189
Peucedanum	0.0609916	0.0131044	0.0351584	4.65428
Calanthe	0.0197493	0.00450453	0.0126096	4.38433
Aponogeton	0.137686	0.039748	0.107113	3.46397
Ipomoea	0.0337206	0.0109593	0.0240859	3.07691
Piper	0.0280447	0.00915353	0.0138833	3.06382
Polygonum	0.0310148	0.0102044	0.0206096	3.03934
Nicotiana	0.0171043	0.0056418	0.00851141	3.03171
Juniperus	0.0160652	0.00532281	0.010694	3.01818
Prumnopitys	0.0806973	0.0276856	0.0541915	2.91477
Lithospermum	0.0339424	0.0126016	0.0204211	2.69349
Mitella	0.0301296	0.011791	0.0199265	2.5553
Smilax	0.0463865	0.0182947	0.0323406	2.53551
Geranium	0.0258567	0.0102568	0.0168046	2.52094
Lysimachia	0.0272164	0.0112467	0.0173067	2.41994
Oxalis	0.0873149	0.041832	0.0607786	2.08728
Primula	0.0834192	0.0406938	0.0620565	2.04993
Glandora	0.0718419	0.0352083	0.0512293	2.04048
Aralia	0.024519	0.0121169	0.0183179	2.02354
Amentotaxus	0.0129455	0.00644245	0.00969397	2.0094
Alstroemeria	0.00892881	0.00444447	0.00668664	2.00897
Thuja	0.0226532	0.0119598	0.0173065	1.89411
Cornus	0.27504	0.162558	0.218799	1.69196
Elaeocarpus	0.0348133	0.0207275	0.0277704	1.67957
Mentzelia	0.0295579	0.0190262	0.024292	1.55354
Myosotis	0.00754735	0.00501885	0.0062831	1.5038
Pinus	0.0214696	0.0142867	0.0178781	1.50277
Gnetum	0.082259	0.0602572	0.0712581	1.36513
Hedysarum	0.0337007	0.0268847	0.0302927	1.25353
Garcinia	0.0954432	0.0762102	0.0858267	1.25237
Arisaema	0.0391261	0.0359938	0.03756	1.08702
Ephedra	0.00448433	0.00447931	0.00448266	1.00112
Angelica	0.0108995	0.0108995	0.0108995	1
Brassaiopsis	0.00964894	0.00964894	0.00964894	1
Cerinthe	0.00942319	0.00942319	0.00942319	1
Cinnamomum	0.0064517	0.0064517	0.0064517	1
Corylopsis	0.00733956	0.00733956	0.00733956	1
Dendropanax	0.0440388	0.0440388	0.0440388	1
Dysosma	0.0086209	0.0086209	0.0086209	1
Echinops	0.0511079	0.0511079	0.0511079	1
Echium	0.0658087	0.0658087	0.0658087	1
Erodium	0.0341031	0.0341031	0.0341031	1
Etlingera	0.0181989	0.0181989	0.0181989	1
Eugenia	0.0032468	0.0032468	0.0032468	1
Globba	0.00534764	0.00534764	0.00534764	1
Gossypium	0.00449748	0.00449748	0.00449748	1
Gurania	0.040569	0.040569	0.040569	1
Hemsleya	0.00728875	0.00728875	0.00728875	1
Hydrangea	0.0150152	0.0150152	0.0150152	1
Juncus	0.0342935	0.0342935	0.0342935	1
Kaempferia	0.048097	0.048097	0.048097	1
Ligustrum	0.000507877	0.000507877	0.000507877	1
Malus	0.00625008	0.00625008	0.00625008	1
Marshallia	0.00571435	0.00571435	0.00571435	1
Morus	0.126556	0.126556	0.126556	1
Najas	0.050431	0.050431	0.050431	1
Olsynium	0.0209643	0.0209643	0.0209643	1
Oplopanax	0.0302651	0.0302651	0.0302651	1
Paeonia	0.0245448	0.0245448	0.0245448	1
Panax	0.0477386	0.0477386	0.0477386	1
Parnassia	0.0518301	0.0518301	0.0518301	1
Phaius	0.00579958	0.00579958	0.00579958	1
Platymiscium	0.0262929	0.0262929	0.0262929	1
Populus	0.00221105	0.00221105	0.00221105	1
Psittacanthus	0.197693	0.197693	0.197693	1
Sagittaria	0.207263	0.207263	0.207263	1
Salvia	0.0506192	0.0506192	0.0506192	1
Santalum	0.0878393	0.0878393	0.0878393	1
Silene	0.0264951	0.0264951	0.0264951	1
Sisyrinchium	0.00370377	0.00370377	0.00370377	1
Staphylea	0.00460833	0.00460833	0.00460833	1
Suaeda	0.00509558	0.00509558	0.00509558	1
Tofieldia	0.0139323	0.0139323	0.0139323	1
Toona	0.0460342	0.0460342	0.0460342	1
Trevesia	0.00938995	0.00938995	0.00938995	1
Triglochin	0.0270667	0.0270667	0.0270667	1
Cephalotaxus	0.00436684	0.00436684	0.00436684	1
Chamaecyparis	0.0323154	0.0323154	0.0323154	1
Cupressus	0.00401635	0.00401635	0.00401635	1
Tsuga	0.02009	0.02009	0.02009	1
Dacrydium	0.0111345	0.0111345	0.0111345	1
Falcatifolium	0.0211159	0.0211159	0.0211159	1
Halocarpus	0.0102764	0.0102764	0.0102764	1
Lepidothamnus	0.0154645	0.0154645	0.0154645	1
Nageia	0.00581402	0.00581402	0.00581402	1
Torreya	0.0123468	0.0123468	0.0123468	1
Ceratozamia	0.00549456	0.00549456	0.00549456	1
Dioon	0.0247027	0.0247027	0.0247027	1
Zamia	0.0298773	0.0298773	0.0298773	1
Encephalartos	0.0072555	0.0072555	0.0072555	1
