# Supplementary material for: Molecular thresholds of ITS2 and their implications for molecular evolution and species identification in seed plants
Source: Sci Rep. 2017 Dec 11;7:17316. doi: 10.1038/s41598-017-17695-2 (PMC5725418; doi:10.1038/s41598-017-17695-2)
Supplement: Supplementary file 7 — Dataset 1 [file 41598_2017_17695_MOESM7_ESM.xls]

## Sheet: MatrixOutput
Supplementary Dataset 1. Pairwise K2P distances between Nicotiana species
Nicotiana_suaveolens
Nicotiana_tabacum	0.0901254
Nicotiana_acaulis	0.0619994	0.0685759
Nicotiana_velutina	0.0228727	0.0995889	0.0711042
Nicotiana_raimondii	0.0584904	0.0775202	0.0867912	0.070721
Nicotiana_langsdorffii	0.0433779	0.086794	0.0587751	0.0523604	0.0614888
Nicotiana_forgetiana	0.0344888	0.0772973	0.0496148	0.043378	0.0645336	0.00848673
Nicotiana_alata	0.0344888	0.0772973	0.0496148	0.043378	0.0645336	0.00848673	0
Nicotiana_benthamiana	0.0315864	0.0963404	0.0679693	0.0404369	0.0676345	0.0493753	0.0404368	0.0404368
Nicotiana_glauca	0.0463942	0.0772973	0.0436923	0.0553907	0.0769585	0.0433779	0.0344888	0.0344888	0.0523786
Nicotiana_obtusifolia	0.0470932	0.0589018	0.0326795	0.0541385	0.0643508	0.0384897	0.0326553	0.0326553	0.0530103	0.0445374
Nicotiana_otophora	0.0967067	0.0475111	0.0739689	0.10621	0.0711306	0.0928104	0.0961521	0.0961521	0.115724	0.0901277	0.0712211
Nicotiana_picilla	0.0463498	0.083504	0.0617815	0.0553726	0.0768907	0.0199487	0.0113237	0.0113237	0.0523785	0.0463498	0.0445239	0.109121
Nicotiana_quadrivalvis	0.0404671	0.0591838	0.0498086	0.049384	0.0584447	0.0374604	0.0286323	0.0286323	0.04639	0.0404671	0.036503	0.0707538	0.0404061
Nicotiana_palmeri	0.0464913	0.0653656	0.0376499	0.0554632	0.0707929	0.0434306	0.0345147	0.0345147	0.0524329	0.0464913	0.0210652	0.0834127	0.0463942	0.0405799
Nicotiana_tomentosiformis	0.0930083	0.00964028	0.0709084	0.102513	0.0803591	0.089673	0.0801457	0.0801457	0.0992558	0.0801457	0.0615951	0.0493483	0.0863794	0.0615071	0.0676991
Nicotiana_tomentosa	0.0931826	0.0510897	0.0836165	0.0978051	0.0835675	0.0864202	0.0832482	0.0832482	0.105734	0.0864533	0.0775181	0.0555232	0.0927364	0.0645425	0.0868884	0.053164
Nicotiana_digluta	0.0898644	0.00108898	0.0678479	0.0993252	0.0772643	0.0865356	0.0770432	0.0770432	0.0960784	0.0770432	0.0582585	0.0463498	0.0832482	0.0584716	0.0646445	0.00853543	0.0501595
Nicotiana_kawakamii	0.0834127	0.00675123	0.0616172	0.0928104	0.0709341	0.0801457	0.0707538	0.0707538	0.0896052	0.0707538	0.0527441	0.0403973	0.076919	0.0523739	0.0584716	0.00848673	0.0441213	0.00564978
Nicotiana_clevelandii	0.0404061	0.0647902	0.0496148	0.0493483	0.0584351	0.0374431	0.0286408	0.0286408	0.0463721	0.0404061	0.0363842	0.076919	0.0403973	0.0113237	0.0404671	0.0676057	0.0676567	0.0645425	0.0584075
Nicotiana_stocktonii	0.0345147	0.059483	0.0376499	0.0433779	0.058628	0.0315606	0.0228182	0.0228182	0.0404193	0.0345147	0.0239177	0.07746	0.0344888	0.0286746	0.0228266	0.0617815	0.0743564	0.0587619	0.0525889	0.0286323
Nicotiana_nesophila	0.0345147	0.059483	0.0376499	0.0433779	0.058628	0.0315606	0.0228182	0.0228182	0.0404193	0.0345147	0.0239177	0.07746	0.0344888	0.0286746	0.0228266	0.0617815	0.0743564	0.0587619	0.0525889	0.0286323	0
Nicotiana_solanifolia	0.0585899	0.0534924	0.0746987	0.0676991	0.0286665	0.0433779	0.0463942	0.0463942	0.0646127	0.0585899	0.0530267	0.0587619	0.0584716	0.0286323	0.0587619	0.0557688	0.0617032	0.0527757	0.0466406	0.0404061	0.0407439	0.0407439
Nicotiana_cordifolia	0.0648011	0.0473485	0.0811713	0.0739689	0.0345497	0.049384	0.0524548	0.0524548	0.0708438	0.0648011	0.0586096	0.0650119	0.0646445	0.0345147	0.0650119	0.0558263	0.0679533	0.0466406	0.0527757	0.0463942	0.0468416	0.0468416	0.00564978
Nicotiana_debneyi	0.0228517	0.0899178	0.0617815	0.0345018	0.073746	0.043378	0.0345149	0.0345149	0.0286706	0.0463498	0.0472562	0.0964005	0.0463587	0.0404061	0.0463942	0.0928104	0.0992303	0.0896585	0.0832482	0.0403973	0.0344888	0.0344888	0.0584716	0.0646445
Nicotiana_arentsii	0.0839118	0.0719664	0.0746987	0.0867702	0.0897001	0.0805471	0.0710905	0.0710905	0.0900173	0.0652763	0.0617272	0.0772238	0.0836341	0.0525889	0.0713411	0.0738364	0.089825	0.0707538	0.0645425	0.0648011	0.0587619	0.0587619	0.0585899	0.0648011	0.0836341
Nicotiana_thyrsiflora	0.046528	0.0838934	0.0686198	0.0554819	0.0584447	0.0494731	0.0404671	0.0404671	0.0585497	0.0525889	0.0464788	0.103023	0.0524548	0.0345918	0.0527757	0.0867493	0.0931324	0.0836341	0.0772238	0.0345147	0.0405799	0.0405799	0.0404671	0.0464913	0.0404061	0.0587619
Nicotiana_wigandioides	0.0646445	0.07139	0.0617815	0.0707113	0.0645425	0.0615071	0.0523739	0.0523739	0.0707308	0.0646445	0.0480083	0.0895106	0.0645425	0.0344888	0.0524548	0.0737603	0.086407	0.0706689	0.064496	0.0463498	0.0524548	0.0524548	0.0403973	0.0463498	0.0645425	0.0646445	0.0286746
Nicotiana_undulata	0.0842451	0.0721148	0.0750508	0.087041	0.0834538	0.0808316	0.0713411	0.0713411	0.0903093	0.0655938	0.0620017	0.07746	0.0839118	0.0527757	0.0716458	0.0739689	0.0900331	0.0708946	0.0646445	0.0650119	0.0589869	0.0589869	0.0525889	0.0587619	0.0839118	0.0056418	0.0527757	0.0585899
Nicotiana_glutinosa	0.0710905	0.0901254	0.0877289	0.0739888	0.0707075	0.0678479	0.0585899	0.0585899	0.0771536	0.0589869	0.06488	0.0967067	0.0708946	0.0525889	0.0713411	0.0930083	0.0994416	0.0898644	0.0834127	0.0524548	0.0587619	0.0587619	0.0524548	0.0585899	0.0708946	0.0466406	0.0404671	0.0584716	0.0407439
Nicotiana_noctiflora	0.0839539	0.0971646	0.0683087	0.0933286	0.123052	0.0870197	0.07746	0.07746	0.0899961	0.07746	0.0718794	0.102731	0.0901277	0.0777515	0.0777515	0.0995658	0.102907	0.0964005	0.0898644	0.0710905	0.0650119	0.0650119	0.103782	0.110585	0.0772238	0.103782	0.0842451	0.11013	0.104248	0.117481
Nicotiana_petunioides	0.0775011	0.0906186	0.0619994	0.0868121	0.116201	0.0805471	0.0710905	0.0710905	0.0835234	0.0710905	0.065521	0.0961521	0.0836341	0.0713411	0.0713411	0.0930083	0.096323	0.0898644	0.0834127	0.0648011	0.0587619	0.0587619	0.0970704	0.103782	0.0708946	0.0970704	0.0777515	0.103374	0.0974909	0.110585	0.00564978
Nicotiana_miersii	0.0345918	0.0647902	0.0435356	0.0434306	0.0524107	0.0433779	0.0344888	0.0344888	0.0523786	0.0344888	0.0393426	0.0646445	0.0463498	0.0170709	0.0464913	0.0676057	0.0645702	0.0645425	0.0584075	0.0170462	0.0345147	0.0345147	0.0463942	0.0524548	0.0463498	0.0585899	0.0404671	0.0523739	0.0587619	0.0585899	0.0710905	0.0648011
Nicotiana_pauciflora	0.0404671	0.0587176	0.0376499	0.049384	0.0584447	0.0374604	0.0286323	0.0286323	0.04639	0.0286323	0.0334835	0.0707538	0.0404061	0.0113641	0.0405799	0.0615071	0.0645425	0.0584716	0.0523739	0.0113237	0.0286746	0.0286746	0.0404671	0.0464913	0.0404061	0.0525889	0.0345918	0.0463942	0.0527757	0.0525889	0.0650119	0.0587619	0.0056418
Nicotiana_attenuata	0.0464913	0.0530775	0.0436923	0.0554632	0.0645807	0.0434306	0.0345147	0.0345147	0.0524329	0.0345147	0.039479	0.0645425	0.0463942	0.00564978	0.0466406	0.0553907	0.0584075	0.0523739	0.0463498	0.0170709	0.0345918	0.0345918	0.0345147	0.0404671	0.0463942	0.0464913	0.0405799	0.0404061	0.0466406	0.0587619	0.0713411	0.0650119	0.0113237	0.00564978
Nicotiana_acuminata	0.0464913	0.0530775	0.0436923	0.0554632	0.0645807	0.0434306	0.0345147	0.0345147	0.0524329	0.0345147	0.039479	0.0645425	0.0463942	0.00564978	0.0466406	0.0553907	0.0584075	0.0523739	0.0463498	0.0170709	0.0345918	0.0345918	0.0345147	0.0404671	0.0463942	0.0464913	0.0405799	0.0404061	0.0466406	0.0587619	0.0713411	0.0650119	0.0113237	0.00564978	0
Nicotiana_linearis	0.0345918	0.0777176	0.0378209	0.0434306	0.0646831	0.0257294	0.0170462	0.0170462	0.0404544	0.0345918	0.0312785	0.0836341	0.0286323	0.0228849	0.0347198	0.0805471	0.0804289	0.07746	0.0710905	0.0228266	0.0228849	0.0228849	0.0466406	0.0527757	0.0345147	0.0716458	0.0407439	0.0525889	0.0720041	0.0589869	0.0652763	0.0589869	0.0286746	0.0228849	0.0287673	0.0287673
Nicotiana_sylvestris	0.0346273	0.0841728	0.0562847	0.0494731	0.0709341	0.0375295	0.0286746	0.0286746	0.046461	0.0405799	0.0413868	0.103374	0.0404671	0.0347198	0.0407439	0.0870197	0.0934172	0.0839118	0.07746	0.0345918	0.0287673	0.0287673	0.0527757	0.0589869	0.0286323	0.0780975	0.0347198	0.0587619	0.0784977	0.0652763	0.0589869	0.0527757	0.0405799	0.0347198	0.0407439	0.0407439	0.0289098
Nicotiana_setchellii	0.0901277	0.0297662	0.0803182	0.0995658	0.0775011	0.0993252	0.0896585	0.0896585	0.109035	0.0896585	0.0711705	0.0404061	0.0895106	0.0707538	0.0770432	0.0257294	0.0561686	0.0286323	0.0228182	0.076919	0.0710905	0.0710905	0.0650119	0.0713411	0.102498	0.0832482	0.0964005	0.0831411	0.0834127	0.0961521	0.109398	0.102731	0.0646445	0.0707538	0.0645425	0.0645425	0.0901277	0.0967067
Nicotiana_repanda	0.0404061	0.0841728	0.0619994	0.0493483	0.0584716	0.0374431	0.0344888	0.0344888	0.0463721	0.0463942	0.0455086	0.0967067	0.0463498	0.0404671	0.0464913	0.0870197	0.0901277	0.0839118	0.07746	0.0404061	0.0228849	0.0228849	0.0466406	0.0527757	0.0403973	0.0839118	0.0525889	0.0646445	0.0842451	0.0710905	0.0904478	0.0839118	0.0463942	0.0404671	0.0464913	0.0464913	0.0345918	0.0405799	0.0967067
Nicotiana_occidentalis	0.0257506	0.0868979	0.0588841	0.0316034	0.0706882	0.0404105	0.0315648	0.0315648	0.0258056	0.0434001	0.0443617	0.106065	0.0433735	0.0374909	0.0434792	0.0897719	0.0961735	0.0866386	0.080228	0.0374474	0.0315735	0.0315735	0.0555224	0.0616955	0.0199779	0.0806859	0.0495401	0.061558	0.0809983	0.0679458	0.0871798	0.0806859	0.0434001	0.0374909	0.0434792	0.0434792	0.0316332	0.0375859	0.0994416	0.0374474
Nicotiana_nudicaulis	0.0345147	0.0774796	0.0498086	0.0433779	0.0645807	0.0315606	0.0228182	0.0228182	0.0404193	0.0286323	0.0357545	0.0898644	0.0344888	0.0286746	0.0345918	0.0803182	0.0866386	0.0772238	0.0708946	0.0286323	0.0228266	0.0228266	0.0464913	0.0525889	0.0344888	0.0650119	0.0405799	0.0524548	0.0652763	0.0525889	0.0777515	0.0713411	0.0345147	0.0286746	0.0345918	0.0345918	0.0228849	0.0287673	0.0898644	0.0345147	0.0315735
Nicotiana_rustica	0.0524548	0.0713447	0.0746987	0.0585307	0.0345491	0.0433779	0.0463942	0.0463942	0.0525406	0.0585899	0.0530267	0.0772238	0.0584716	0.0404671	0.0587619	0.0741572	0.080236	0.0710905	0.0648011	0.0404061	0.0404671	0.0404671	0.0170462	0.0228266	0.0464913	0.0710905	0.0404671	0.0523739	0.0650119	0.0524548	0.103782	0.0970704	0.0463942	0.0404671	0.0464913	0.0464913	0.0466406	0.0527757	0.0836341	0.0463942	0.0436103	0.0464913
Nicotiana_paniculata	0.0523739	0.0652644	0.0744006	0.0584395	0.0286746	0.043378	0.0463498	0.0463498	0.0524329	0.0584716	0.052859	0.0710905	0.0584075	0.0404061	0.0585899	0.0680512	0.0740669	0.0650119	0.0587619	0.0403973	0.0405799	0.0405799	0.0113237	0.0170709	0.0463942	0.0708946	0.0404061	0.0523468	0.0648011	0.0523739	0.103374	0.0967067	0.0463498	0.0404061	0.0463942	0.0463942	0.0464913	0.0525889	0.07746	0.0464913	0.0434792	0.0463942	0.0056418
Nicotiana_knightiana	0.0523739	0.0652644	0.0744006	0.0584395	0.0286746	0.043378	0.0463498	0.0463498	0.0524329	0.0584716	0.052859	0.0710905	0.0584075	0.0404061	0.0585899	0.0680512	0.0740669	0.0650119	0.0587619	0.0403973	0.0405799	0.0405799	0.0113237	0.0170709	0.0463942	0.0708946	0.0404061	0.0523468	0.0648011	0.0523739	0.103374	0.0967067	0.0463498	0.0404061	0.0463942	0.0463942	0.0464913	0.0525889	0.07746	0.0464913	0.0434792	0.0463942	0.0056418	0
Nicotiana_benavidesii	0.0585899	0.0713447	0.0805471	0.0676991	0.0171043	0.0553726	0.0584075	0.0584075	0.076905	0.0707538	0.0588683	0.0650119	0.0706689	0.0523739	0.0646445	0.0741572	0.0773352	0.0710905	0.0648011	0.0523468	0.0525889	0.0525889	0.0228266	0.0286746	0.0706689	0.0834127	0.0523739	0.0583983	0.0772238	0.0645425	0.116537	0.109735	0.0463942	0.0523739	0.0584716	0.0584716	0.0585899	0.0648011	0.0713411	0.0585899	0.0676482	0.0584716	0.0286408	0.0228182	0.0228182
Nicotiana_simulans	0.0345497	0.102998	0.0744006	0.0464427	0.0863258	0.0553907	0.0463498	0.0463498	0.0286706	0.0584716	0.0595219	0.115832	0.0463942	0.0524548	0.0585899	0.105926	0.112477	0.102731	0.0961521	0.0523739	0.0463942	0.0463942	0.0708946	0.0772238	0.0170462	0.0967067	0.0524548	0.0770432	0.0970704	0.0836341	0.0901277	0.0836341	0.0584716	0.0524548	0.0585899	0.0585899	0.0464913	0.0404671	0.109121	0.0523739	0.0317435	0.0463942	0.0587619	0.0585899	0.0585899	0.0832482
Nicotiana_rotundifolia	0.0286746	0.102763	0.0741572	0.0172573	0.0737939	0.0553726	0.0463587	0.0463587	0.0404544	0.0584075	0.0549256	0.109398	0.0583983	0.0523739	0.0584716	0.105701	0.102528	0.102498	0.0959623	0.0523468	0.0463498	0.0463498	0.0707538	0.0770432	0.0345147	0.0834127	0.0523739	0.0706689	0.0836341	0.0707538	0.103023	0.0964005	0.0463942	0.0523739	0.0584716	0.0584716	0.0463942	0.0524548	0.102731	0.0523468	0.0316332	0.0463498	0.0585899	0.0584716	0.0584716	0.0707538	0.0464913
Nicotiana_rosulata	0.0317674	0.109551	0.0776642	0.0450627	0.0864885	0.0614982	0.0523786	0.0523786	0.0434222	0.0525406	0.0656914	0.119842	0.0584395	0.0585497	0.0647422	0.112503	0.115935	0.109282	0.102637	0.0584582	0.0524329	0.0524329	0.0771536	0.0835441	0.0315778	0.100244	0.0585497	0.0833508	0.100659	0.0837729	0.0965754	0.0900173	0.0586226	0.0585497	0.0647422	0.0647422	0.0525406	0.046461	0.112675	0.0584582	0.0405506	0.049384	0.0678675	0.0677186	0.0677186	0.0834284	0.0316455	0.0465523
Nicotiana_maritima	0.0113237	0.0899178	0.0617815	0.017141	0.061475	0.043378	0.0345149	0.0345149	0.0345191	0.0463498	0.0472562	0.0964005	0.0463587	0.0404061	0.0463942	0.0928104	0.0929555	0.0896585	0.0832482	0.0403973	0.0344888	0.0344888	0.0584716	0.0646445	0.0286408	0.0836341	0.0524548	0.0645425	0.0839118	0.0708946	0.0901277	0.0836341	0.0345147	0.0404061	0.0463942	0.0463942	0.0345147	0.0404671	0.0898644	0.0403973	0.0257253	0.0344888	0.0523739	0.0523468	0.0523468	0.0584716	0.0404061	0.0286323	0.0376003
Nicotiana_goodspeedii	0.0228849	0.0904078	0.0557688	0.0287567	0.0738985	0.0553907	0.0463498	0.0463498	0.04639	0.0464913	0.0472562	0.0964005	0.0584075	0.0524548	0.0463942	0.0928104	0.0932931	0.0896585	0.0832482	0.0523739	0.0344888	0.0344888	0.0708946	0.0772238	0.0404061	0.0836341	0.0648011	0.0770432	0.0839118	0.0836341	0.0772238	0.0708946	0.0464913	0.0524548	0.0585899	0.0585899	0.0464913	0.0525889	0.0898644	0.0523739	0.0374909	0.0463942	0.0646445	0.0645425	0.0645425	0.0708946	0.0524548	0.0404671	0.0438185
Nicotiana_umbratica	0.0466406	0.110007	0.0811713	0.0526823	0.0929053	0.0616172	0.0524548	0.0524548	0.0346736	0.0648011	0.0660193	0.129949	0.0646445	0.0587619	0.0650119	0.112945	0.119579	0.109735	0.103023	0.0585899	0.0525889	0.0525889	0.07746	0.0839118	0.0407439	0.103782	0.0713411	0.0836341	0.104248	0.0904478	0.110585	0.103782	0.0648011	0.0587619	0.0650119	0.0650119	0.0527757	0.0589869	0.123004	0.0585899	0.0379282	0.0525889	0.0652763	0.0650119	0.0650119	0.0898644	0.0407439	0.0527757	0.0496709
Nicotiana_excelsior	0.0170462	0.0962233	0.0678479	0.0228224	0.0675824	0.0493664	0.0404415	0.0404415	0.0404368	0.0523468	0.0532324	0.102731	0.0523741	0.0463498	0.0523739	0.0991438	0.0992814	0.0959623	0.0895106	0.0463587	0.0403973	0.0403973	0.0645425	0.0707538	0.0345149	0.0898644	0.0584716	0.0706689	0.0901277	0.0770432	0.0964005	0.0898644	0.0404061	0.0463498	0.0523739	0.0523739	0.0404061	0.0463942	0.0961521	0.0463587	0.0315648	0.0403973	0.0584075	0.0583983	0.0583983	0.0645425	0.0463498	0.0228266	0.0406129
Nicotiana_didepta	0.0345918	0.0966651	0.0683087	0.0405235	0.0800836	0.049384	0.0404061	0.0404061	0.0346736	0.0463942	0.0535234	0.109398	0.0523739	0.0464913	0.0525889	0.0995658	0.106065	0.0964005	0.0898644	0.0463942	0.0404671	0.0404671	0.0648011	0.0710905	0.0287673	0.0839118	0.0587619	0.0708946	0.0842451	0.0710905	0.0970704	0.0904478	0.0524548	0.0464913	0.0525889	0.0525889	0.0405799	0.0466406	0.109398	0.0463942	0.0259512	0.0286323	0.0527757	0.0525889	0.0525889	0.0770432	0.0407439	0.0405799	0.046566
Nicotiana_fragrans	0.0585899	0.0966651	0.0811713	0.0647228	0.0832887	0.049384	0.0524548	0.0524548	0.046461	0.0648011	0.0618027	0.116155	0.0646445	0.0587619	0.0650119	0.106278	0.112776	0.0964005	0.103023	0.0585899	0.0525889	0.0525889	0.0648011	0.0585899	0.0525889	0.103782	0.0713411	0.0836341	0.104248	0.0904478	0.0970704	0.0904478	0.0648011	0.0587619	0.0650119	0.0650119	0.0527757	0.0466406	0.123004	0.0585899	0.0497081	0.0525889	0.0527757	0.0525889	0.0525889	0.0770432	0.0525889	0.0648011	0.0678479
Nicotiana_eastii	0.0170792	0.102763	0.0680512	0.0345192	0.0675824	0.0553726	0.0463587	0.0463587	0.0463721	0.0463942	0.059365	0.109398	0.0583983	0.0523739	0.0584716	0.105701	0.105862	0.102498	0.0959623	0.0523468	0.0463498	0.0463498	0.0645425	0.0707538	0.0287009	0.0839118	0.0463498	0.0706689	0.0901277	0.0770432	0.0898644	0.0834127	0.0463942	0.0523739	0.0584716	0.0584716	0.0463942	0.0404061	0.102731	0.0523468	0.0374474	0.0463498	0.0584075	0.0583983	0.0583983	0.0645425	0.0403973	0.0404061	0.0318352
Nicotiana_cavicola	0.00568206	0.0901254	0.0619994	0.0228727	0.061558	0.0433779	0.0344888	0.0344888	0.0345192	0.0463942	0.0473908	0.0967067	0.0463498	0.0404671	0.0464913	0.0930083	0.0931826	0.0898644	0.0834127	0.0404061	0.0345147	0.0345147	0.0585899	0.0648011	0.0170711	0.0839118	0.0404671	0.0646445	0.0842451	0.0710905	0.07746	0.0710905	0.0345918	0.0404671	0.0464913	0.0464913	0.0345918	0.0286746	0.0901277	0.0404061	0.0257506	0.0345147	0.0524548	0.0523739	0.0523739	0.0585899	0.0286323	0.0286746	0.0258649
Nicotiana_amplexicaulis	0.0113237	0.0899178	0.0588744	0.0228392	0.061475	0.043378	0.0345149	0.0345149	0.0345191	0.0404671	0.0472562	0.0964005	0.0463587	0.0404061	0.0463942	0.0928104	0.0929555	0.0896585	0.0832482	0.0403973	0.0344888	0.0344888	0.0584716	0.0646445	0.0286408	0.0836341	0.0524548	0.0645425	0.0839118	0.0708946	0.0901277	0.0836341	0.0345147	0.0404061	0.0463942	0.0463942	0.0345147	0.0404671	0.0898644	0.0403973	0.0257253	0.0344888	0.0523739	0.0523468	0.0523468	0.0584716	0.0404061	0.0286323	0.0347592
Nicotiana_africana	0.0344888	0.0836703	0.0557688	0.0404017	0.0707075	0.0374431	0.0286408	0.0286408	0.0345192	0.0404061	0.0416284	0.102731	0.0403973	0.0345147	0.0404671	0.0865356	0.0866463	0.0834127	0.0770432	0.0344888	0.0286323	0.0286323	0.0524548	0.0585899	0.0286323	0.07746	0.0464913	0.0584716	0.0777515	0.0648011	0.0839118	0.07746	0.0404061	0.0345147	0.0404671	0.0404671	0.0286746	0.0345918	0.0961521	0.0404061	0.0257506	0.0286323	0.0405799	0.0404671	0.0404671	0.0645425	0.0404671	0.0404061	0.0494023
Nicotiana_megalosiphon	0.0404415	0.109389	0.0805471	0.0524144	0.0926265	0.0614517	0.0523468	0.0523468	0.0345192	0.0524548	0.0655739	0.123004	0.0523739	0.0584716	0.0646445	0.112346	0.118949	0.109121	0.102498	0.0584075	0.0523739	0.0523739	0.0770432	0.0834127	0.0286323	0.0970704	0.0584716	0.0832482	0.0974909	0.07746	0.0964005	0.0898644	0.0645425	0.0584716	0.0646445	0.0646445	0.0524548	0.0463942	0.115571	0.0584075	0.0375859	0.0463498	0.0648011	0.0646445	0.0646445	0.0895106	0.0170709	0.0524548	0.0259998
Nicotiana_exigua	0.0229191	0.109668	0.0746987	0.0375295	0.080228	0.0615071	0.0523739	0.0523739	0.0524329	0.0525889	0.0657696	0.116537	0.0645425	0.0585899	0.0648011	0.112615	0.112829	0.109398	0.102731	0.0584716	0.0524548	0.0524548	0.0772238	0.0836341	0.0344888	0.103374	0.0585899	0.0834127	0.103782	0.0901277	0.0967067	0.0901277	0.0525889	0.0585899	0.0648011	0.0648011	0.0525889	0.0464913	0.109735	0.0584716	0.0434792	0.0524548	0.0708946	0.0707538	0.0707538	0.0772238	0.0463942	0.0404671	0.0320607
Nicotiana_gossei	0.00564978	0.0836703	0.0557688	0.0170751	0.0554227	0.0374431	0.0286408	0.0286408	0.0286535	0.0404061	0.0413325	0.0901277	0.0403973	0.0345147	0.0404671	0.0865356	0.0866879	0.0834127	0.0770432	0.0344888	0.0286323	0.0286323	0.0524548	0.0585899	0.0228182	0.07746	0.0464913	0.0584716	0.0777515	0.0648011	0.0839118	0.07746	0.0286746	0.0345147	0.0404671	0.0404671	0.0286746	0.0345918	0.0836341	0.0344888	0.0199364	0.0286323	0.0463942	0.0463498	0.0463498	0.0524548	0.0345147	0.0228266	0.0317325
Nicotiana_corymbosa	0.0585899	0.0530461	0.0528951	0.0676991	0.0769585	0.0554632	0.0463942	0.0463942	0.0646127	0.0405799	0.0514797	0.064496	0.0584716	0.0170709	0.0587619	0.0553726	0.0614471	0.0523468	0.0463587	0.0228266	0.0464913	0.0464913	0.0463942	0.0524548	0.0584716	0.0585899	0.0525889	0.0523739	0.0587619	0.0710905	0.0710905	0.0648011	0.0228266	0.0170709	0.0113237	0.0113237	0.0405799	0.0527757	0.064496	0.0585899	0.0555224	0.0464913	0.0585899	0.0584716	0.0584716	0.0707538	0.0708946	0.0707538	0.0742123
Nicotiana_spegazzinii	0.0463942	0.0772973	0.0375295	0.0494373	0.0769585	0.0433779	0.0344888	0.0344888	0.0523786	0.0344888	0.0414621	0.0832482	0.0463498	0.0345147	0.0464913	0.0801457	0.0800836	0.0770432	0.0707538	0.0344888	0.0345147	0.0345147	0.0585899	0.0648011	0.0463498	0.0710905	0.0525889	0.0646445	0.0713411	0.0710905	0.0648011	0.0585899	0.0286408	0.0228182	0.0286323	0.0286323	0.0228266	0.0405799	0.0896585	0.0463942	0.0434001	0.0345147	0.0585899	0.0584716	0.0584716	0.0707538	0.0584716	0.0584075	0.0646127
Nicotiana_plumbaginifolia	0.0463498	0.083504	0.0617815	0.0553726	0.0768907	0.0199487	0.0113237	0.0113237	0.0523785	0.0463498	0.0445239	0.109121	0	0.0404061	0.0463942	0.0863794	0.0927364	0.0832482	0.076919	0.0403973	0.0344888	0.0344888	0.0584716	0.0646445	0.0463587	0.0836341	0.0524548	0.0645425	0.0839118	0.0708946	0.0901277	0.0836341	0.0463498	0.0404061	0.0463942	0.0463942	0.0286323	0.0404671	0.0895106	0.0463498	0.0433735	0.0344888	0.0584716	0.0584075	0.0584075	0.0706689	0.0463942	0.0583983	0.0584395
Nicotiana_longiflora	0.0463498	0.083504	0.0617815	0.0553726	0.0768907	0.0199487	0.0113237	0.0113237	0.0523785	0.0463498	0.0445239	0.109121	0	0.0404061	0.0463942	0.0863794	0.0927364	0.0832482	0.076919	0.0403973	0.0344888	0.0344888	0.0584716	0.0646445	0.0463587	0.0836341	0.0524548	0.0645425	0.0839118	0.0708946	0.0901277	0.0836341	0.0463498	0.0404061	0.0463942	0.0463942	0.0286323	0.0404671	0.0895106	0.0463498	0.0433735	0.0344888	0.0584716	0.0584075	0.0584075	0.0706689	0.0463942	0.0583983	0.0584395
Nicotiana_bonariensis	0.0463587	0.0897681	0.0616172	0.0554094	0.0768806	0.0141849	0.0113318	0.0113318	0.0524332	0.0463587	0.0444329	0.108904	0.0228182	0.0403973	0.0463498	0.0926711	0.0958317	0.0895106	0.0831411	0.0404415	0.0345149	0.0345149	0.0584075	0.0645425	0.0464217	0.0834127	0.0523739	0.064496	0.0836341	0.0707538	0.0898644	0.0834127	0.0463587	0.0403973	0.0463498	0.0463498	0.0286408	0.0404061	0.102325	0.0463587	0.0434001	0.0345149	0.0584075	0.0583983	0.0583983	0.0706404	0.0583983	0.0584447	0.0645194
[truncated: 17 more columns]

## Sheet: Caption
Table. Estimates of Evolutionary Divergence over Sequence Pairs between Groups
The number of base substitutions per site from averaging over all sequence pairs between groups are shown. Analyses were conducted using the Kimura 2-parameter model [1]. The analysis involved 126 nucleotide sequences. All positions containing gaps and missing data were eliminated. There were a total of 178 positions in the final dataset. Evolutionary analyses were conducted in MEGA5 [2].
1. Kimura M. (1980). A simple method for estimating evolutionary rate of base substitutions through comparative studies of nucleotide sequences. Journal of Molecular Evolution 16:111-120.
2. Tamura K., Peterson D., Peterson N., Stecher G., Nei M., and Kumar S. (2011). MEGA5: Molecular Evolutionary Genetics Analysis using Maximum Likelihood, Evolutionary Distance, and Maximum Parsimony Methods. Molecular Biology and Evolution 28: 2731-2739.
Disclaimer: Although utmost care has been taken to ensure the correctness of the caption, the caption text is provided "as is" without any warranty of any kind. Authors advise the user to carefully check the caption prior to its use for any purpose and report any errors or problems to the authors immediately (www.megasoftware.net). In no event shall the authors and their employers be liable for a…
